# Supplementary material for: Identification of a novel prognostic gene signature associated with therapeutic resistance in hepatocellular carcinoma
Source: Genes Dis. 2025 Aug 30;13(4):101837. doi: 10.1016/j.gendis.2025.101837 (PMC13011024; doi:10.1016/j.gendis.2025.101837)
Supplement: Multimedia component 2 [file mmc2.xlsx]

## Sheet: Sheet1
No.	Gender	Age	Stage	Number of tumors	Tumor size	Cancer embolus	Distant metastases	Drinking history	Smoking history	Child classification	Liver function									Blood routine				AFP (ng/ml)	Response to thrapy
											AST （U/L）	ALT （U/L）	TP（g/L）	ALB （g/L）	ALP (U/L)	GGT (U/L)	TB (μmol/L)	DB (μmol/L)	IBI(μmol/L)	WBC (109/L)	RBC (1012/L)	HB (g/L)	PLT (109/L)
1	male	84	Ia	1	4×5cm	No	No	Yes	Yes	A level	39	51	76.74	44.8	113	46	15.48	5.49	9.99	7.9	5.15	162	140	9.6	insensitive
2	male	60	Ia	1	5×5cm	No	No	No	Yes	A level	43	43	71.44	42.9	108	79	17.59	7.09	10.5	4.6	5.16	155	71	3.8	sensitive
3	male	37	Ia	1	3×3cm	No	No	No	No	A level	23	25	63.89	38.9	83	19	13.81	5.53	8.28	4.4	6.11	124	156	192.6	sensitive
4	male	61	IIIa	1	3×3cm	Yes	No	No	No	A level	48	98	60.25	37.6	105	179	15.61	7.39	8.22	3.7	4.34	138	67	9	insensitive
5	male	54	IIIa	2	3×2cm; 2×2cm	Yes	No	No	No	B level	140	123	55.41	27.4	67	24	15.41	6.47	8.94	2.9	3.93	122	174	1.5	insensitive
6	male	72	Ia	2	3×2cm; 2×1cm	No	No	No	No	A level	22	29	67.57	40.5	45	14	7.84	1.54	6.3	5.39	4.94	145	176	2.3	insensitive
7	female	63	IIIb	1	6×4cm	Yes	No	No	No	A level	151	128	72.18	35	90	57	8.02	3.16	4.86	2.36	4.32	139	62	8.7	insensitive
8	male	55	IIIa	1	6×6cm	Yes	No	No	No	A level	19	35	65.5	42.3	68	43	22.37	5.66	16.71	9.5	4.03	127	155	4.3	sensitive
9	male	70	Ia	1	3×3cm	No	No	No	No	A level	21	24	68	39	62	27	10.1	2.1	8	3.44	3.98	120	172	2.3	sensitive
10	male	64	IIb	1	3.2×3cm	Yes	No	No	No	B level	24	24	66.04	36.4	122	20	34.55	9.77	24.78	3.66	4.88	143	55	2.6	sensitive
11	male	50	Ia	1	4×4cm	No	No	Yes	Yes	A level	72	79	62.32	39.2	53	27	13.21	2.9	10.31	8.16	4.86	131	79	3.9	insensitive
12	male	62	IIa	2	4×3cm; 1×1cm	No	No	No	Yes	A level	18	21	64.35	40.6	54	31	11.85	1.95	9.9	4.61	4.66	149	242	33	insensitive
13	male	55	Ia	1	3×3cm	No	No	No	No	B level	78	150	63.6	35.6	226	182	35.7	14	21.7	18.39	3.75	121	92	7.6	sensitive
14	male	36	Ib	1	12×10cm	No	No	Yes	Yes	A level	32	28	64.3	40.1	101	41	12.82	4.52	8.3	4	3.9	126	309	647.2	sensitive
15	male	61	Ia	1	2.8×2.1cm	No	No	No	No	B level	54	162	59.1	31.6	174	187	68.1	33	35.1	6.9	3.95	127	68	5	insensitive
16	male	40	Ia	1	3.2×2.2cm	No	No	No	Yes	A level	29	120	64.6	44.9	99	24	29.1	8.2	20.9	8.4	3.94	122	270	8.7	sensitive
17	male	50	IIb	1	8.5×6cm	Yes	No	Yes	Yes	A level	32	71	61.5	36.3	66	110	16.92	4.56	12.36	4.3	4.08	129	100	39	insensitive
