# Supplementary material for: Identification of a novel prognostic gene signature associated with therapeutic resistance in hepatocellular carcinoma
Source: Genes Dis. 2025 Aug 30;13(4):101837. doi: 10.1016/j.gendis.2025.101837 (PMC13011024; doi:10.1016/j.gendis.2025.101837)
Supplement: Multimedia component 3 [file mmc3.xlsx]

## Sheet: Sheet1
Genes	logFC	AveExpr	t	P.Value	adj.P.Val	B
AHRR	-2.0262	2.76867	-42.4701	7.01857e-07	0.00468607	6.43798
MFSD2A	2.02311	3.20203	38.8153	1.03855e-06	0.00501003	6.22055
PTGS1	2.23573	2.56662	37.1933	1.25063e-06	0.00501003	6.10994
PROSER2	-1.07092	3.8316	-34.9524	1.63902e-06	0.00542037	5.94028
S100A9	3.65645	3.7472	32.9446	2.1201e-06	0.00542037	5.76932
RNF122	1.34893	2.04296	32.7866	2.1649e-06	0.00542037	5.75502
HRASLS2	-1.16789	0.583947	-31.2636	2.6624e-06	0.00571024	5.61035
GDF15	1.68796	5.19509	30.3234	3.04036e-06	0.00571024	5.51443
CD74	3.20858	2.47994	30.1083	3.13593e-06	0.00571024	5.49172
FOXL1	1.98756	2.55583	28.11	4.2264e-06	0.0066851	5.2662
ARNT2	2.13248	2.11831	27.9357	4.34219e-06	0.0066851	5.24519
ICAM5	1.14377	5.13952	27.468	4.67256e-06	0.0066851	5.18772
CA9	5.68277	6.74332	26.5927	5.37812e-06	0.00701952	5.07557
ITIH4	1.59128	3.34926	26.1779	5.75796e-06	0.00701952	5.02025
B4GALNT4	1.0032	2.85726	25.9731	5.95766e-06	0.00701952	4.99239
ENO2	1.58037	5.48623	25.1656	6.83294e-06	0.00722314	4.87893
MALL	1.60145	1.05262	24.7274	7.37412e-06	0.00722314	4.81485
LRRC23	1.05259	3.13876	24.3089	7.94085e-06	0.00722314	4.75193
ANXA8	-1.0507	3.68111	-24.1848	8.11898e-06	0.00722314	4.73296
ZNF395	1.39619	5.00161	23.9208	8.51491e-06	0.00722314	4.69203
CRISPLD2	-1.80568	2.48886	-23.0137	1.00686e-05	0.00760356	4.54587
CDK18	1.19228	3.19482	22.823	1.04383e-05	0.00760356	4.514
SEMA4B	1.43158	6.39329	22.7278	1.0629e-05	0.00760356	4.49794
COL13A1	1.00388	1.17531	21.707	1.29704e-05	0.00830344	4.31902
ADGRG3	1.60339	1.35602	21.6025	1.32444e-05	0.00830344	4.29999
CD14	1.62871	2.19181	21.5945	1.32656e-05	0.00830344	4.29853
C1QL1	1.87161	6.72051	20.9983	1.49749e-05	0.00882197	4.18722
LTBP3	1.21212	5.17502	20.6073	1.62438e-05	0.00903787	4.11167
HLA-DMA	1.93022	4.74661	19.4391	2.09076e-05	0.0102141	3.873
VIPR1	-1.59365	1.27671	-19.0292	2.29246e-05	0.0105765	3.78437
WNT6	1.13178	5.62122	18.9732	2.32183e-05	0.0105765	3.77206
ABCG1	2.15662	1.35578	18.6582	2.49593e-05	0.0110416	3.70185
MSRB2	1.11117	3.67876	18.5899	2.53577e-05	0.0110416	3.6864
ANXA8L1	-1.2231	5.78513	-17.9806	2.92812e-05	0.0119555	3.5451
SLC22A18	1.25685	4.79549	17.9546	2.94651e-05	0.0119555	3.53891
RCOR2	1.0565	3.59495	17.8113	3.05014e-05	0.0119555	3.50467
MT1X	1.1204	10.4517	17.7395	3.10378e-05	0.0119555	3.48736
ADM2	1.55953	3.61344	17.5791	3.22781e-05	0.0120248	3.44836
TMC6	1.56805	2.95782	17.5614	3.24184e-05	0.0120248	3.44404
PCDH1	1.98621	3.13655	17.0413	3.6905e-05	0.0130943	3.31408
ZSWIM4	1.25636	4.13469	16.9067	3.81878e-05	0.013188	3.27959
CGN	-1.26607	1.64723	-16.7692	3.95551e-05	0.0132571	3.24398
ALPP	-3.6879	2.75652	-16.5923	4.14046e-05	0.0132571	3.19758
HLA-DRB1	2.11305	1.05652	16.351	4.41001e-05	0.0132571	3.13328
CYR61	-1.60023	7.30592	-16.14	4.66357e-05	0.0132571	3.07603
ENTPD2	1.52824	2.53728	16.1114	4.69936e-05	0.0132571	3.06818
ABCA3	1.19168	4.06915	16.0573	4.76788e-05	0.0132571	3.05331
CD248	-1.19556	5.93834	-16.0193	4.81669e-05	0.0132571	3.04284
CLDN7	1.22625	5.03166	16.0078	4.8316e-05	0.0132571	3.03966
EML2	1.29338	3.84377	15.9396	4.92121e-05	0.0133205	3.02074
SMOC1	1.87212	7.13909	15.8174	5.0868e-05	0.0134106	2.9866
ZNF467	1.8838	3.27052	15.5381	5.49185e-05	0.01361	2.90727
DUSP2	-1.40665	5.20054	-15.5351	5.49646e-05	0.01361	2.9064
YPEL3	1.79391	4.8522	15.3144	5.84504e-05	0.01361	2.84243
SPAG4	2.90191	3.46305	15.2742	5.91147e-05	0.01361	2.83064
ADSSL1	1.31443	5.17178	14.9991	6.39139e-05	0.0140745	2.74899
ANGPTL4	1.69955	5.77256	14.316	7.8067e-05	0.0155206	2.53789
TGM2	1.69545	5.82587	14.2806	7.88994e-05	0.0155206	2.52663
SPINT1	1.2526	4.62303	14.2748	7.90363e-05	0.0155206	2.52479
KDM4B	1.05276	4.23405	14.0886	8.36132e-05	0.0158704	2.46487
LARP6	1.51955	4.24486	14.0596	8.43532e-05	0.0158704	2.45548
ITGB4	1.10573	4.76962	14.0109	8.56165e-05	0.0158704	2.43962
PHLDA1	1.1228	2.78326	13.9649	8.68323e-05	0.0158704	2.42456
MYCL	1.0314	2.13716	13.9238	8.79351e-05	0.0158704	2.41107
CHST6	1.71823	2.50772	13.9233	8.79489e-05	0.0158704	2.4109
SOX9	1.05272	1.89165	13.7632	9.24129e-05	0.016024	2.3579
AMOTL2	-1.51897	5.19479	-13.7621	9.24447e-05	0.016024	2.35753
NQO1	-1.45794	8.47461	-13.7498	9.27998e-05	0.016024	2.35342
SOCS3	1.54945	6.87032	13.6775	9.49182e-05	0.0161837	2.3292
TREM1	1.12292	0.56146	13.5054	0.000100203	0.0161837	2.27094
IER5	1.00347	6.85873	13.4749	0.000101177	0.0161837	2.26052
CTSF	1.57757	5.8008	13.46	0.000101657	0.0161837	2.25542
WDR86	1.23205	0.707331	13.4082	0.000103347	0.0161837	2.23764
FAM46B	-2.78467	4.21754	-13.3752	0.000104442	0.0161837	2.22627
CEMIP	1.99063	1.21365	13.3746	0.000104464	0.0161837	2.22605
DLX2	-1.84285	4.16273	-13.2553	0.000108544	0.0164707	2.18466
USP40	-1.25613	3.17336	-13.2098	0.00011015	0.0165888	2.16877
FUS	-1.03594	8.16897	-13.1851	0.000111035	0.0165972	2.16011
TNC	1.53059	1.83198	13.0781	0.000114971	0.0170583	2.12237
CPA4	-2.17655	1.67329	-13.0394	0.000116434	0.0171028	2.10865
UNC5B	1.53324	3.55529	12.994	0.000118185	0.0171028	2.09245
PITPNC1	1.34101	4.80881	12.99	0.000118337	0.0171028	2.09105
FOXC2	2.11272	4.60883	12.9281	0.000120779	0.0171028	2.06886
C1QTNF1	1.66371	4.70578	12.8917	0.000122239	0.0171028	2.05579
IER3	1.326	8.83867	12.839	0.000124398	0.0171028	2.03673
TOX2	1.21738	5.04446	12.8333	0.000124633	0.0171028	2.03468
MAFK	1.2649	6.14632	12.8149	0.000125398	0.0171028	2.02801
ETV5	2.16605	5.07386	12.798	0.000126107	0.0171028	2.02188
CRLF1	1.48378	3.46936	12.7511	0.0001281	0.0172204	2.00478
TAGLN	-2.78802	3.46738	-12.6212	0.000133822	0.0177514	1.95709
IGSF8	1.25538	4.68513	12.4216	0.000143232	0.0185695	1.88273
TMEM25	1.39647	3.61206	12.415	0.000143557	0.0185695	1.88024
G0S2	1.73768	6.73166	12.4098	0.000143818	0.0185695	1.87826
KIF21B	1.25984	2.05642	12.374	0.0001456	0.0185756	1.86475
ACSF2	1.11065	4.41789	12.3137	0.000148662	0.0186333	1.84192
H6PD	1.66413	3.29947	12.3102	0.000148843	0.0186333	1.84058
FGF11	1.07548	4.01174	12.2754	0.000150646	0.0187418	1.82736
CASP14	3.91632	4.33199	12.1907	0.000155156	0.019125	1.79494
COL6A2	1.65927	3.69538	12.1644	0.00015659	0.019125	1.78481
HLA-B	1.41918	8.71753	12.1415	0.000157851	0.0191622	1.77598
DLX3	-1.25457	2.63671	-12.1072	0.000159765	0.0191652	1.76272
NDRG1	1.5321	7.3206	12.1068	0.000159789	0.0191652	1.76255
VEGFA	1.08502	7.03796	12.0879	0.000160855	0.0191781	1.75523
DUSP4	1.23523	2.80125	12.0186	0.000164841	0.0192371	1.72824
STC2	1.42813	6.04704	11.9899	0.000166528	0.0192371	1.71701
NGFR	2.14811	2.40825	11.9662	0.000167933	0.0192371	1.70774
SEZ6L2	1.0713	5.86304	11.9605	0.000168272	0.0192371	1.70552
DHRS3	1.32608	5.00883	11.9506	0.000168867	0.0192371	1.70162
GPT2	1.10776	5.40961	11.8717	0.000173693	0.0196164	1.6705
LRIG1	1.14679	1.26093	11.8616	0.000174324	0.0196164	1.66649
TWIST1	1.1356	6.11909	11.7066	0.000184354	0.0203551	1.60458
N4BP3	1.13834	4.80363	11.685	0.000185809	0.0203551	1.59587
PTK7	1.04758	4.24573	11.6709	0.000186764	0.0203551	1.59018
GRB7	1.5049	4.85737	11.6667	0.000187046	0.0203551	1.58851
PADI3	1.03859	1.42791	11.6457	0.000188484	0.0203551	1.58002
NPAS2	1.02414	3.60948	11.5512	0.000195128	0.0209006	1.54158
ACTC1	-1.32107	1.59832	-11.5173	0.000197576	0.0210094	1.52773
CA11	1.32574	4.35237	11.5082	0.000198241	0.0210094	1.52399
KANK4	-1.91289	1.35134	-11.4702	0.000201045	0.0211944	1.50838
TIMP1	1.11742	9.01771	11.3169	0.000212858	0.0220909	1.44484
SPRY4	1.12839	1.24548	11.2031	0.000222187	0.022365	1.397
FOS	1.18816	6.60592	11.1375	0.000227782	0.022365	1.36924
BBC3	1.81192	3.46985	11.1203	0.000229282	0.0224025	1.36191
HLA-DRA	2.60093	1.72502	11.0089	0.000239279	0.0230474	1.31419
NATD1	1.23998	2.69406	10.9896	0.000241061	0.0230474	1.30588
MMP2	1.11324	7.72393	10.9537	0.00024443	0.0232034	1.29034
RAB26	1.05956	3.81278	10.8508	0.000254388	0.0236995	1.24559
SCN4B	1.20103	0.852952	10.7395	0.000265732	0.0237736	1.19663
SEMA6B	1.3742	3.75358	10.7328	0.000266434	0.0237736	1.19366
RHEBL1	1.44017	4.44371	10.727	0.000267053	0.0237736	1.19106
SPRY1	1.14453	1.57929	10.7152	0.000268297	0.0237787	1.18584
BARX1	1.95737	2.80596	10.7021	0.000269687	0.0237815	1.18003
P4HA3	1.48677	1.70747	10.6839	0.000271634	0.0237815	1.17195
TTYH3	1.24151	7.30744	10.6815	0.000271891	0.0237815	1.17088
TSC22D3	1.08247	7.02118	10.6366	0.00027678	0.024104	1.15084
MAFF	1.08072	3.74501	10.557	0.000285702	0.0245239	1.11514
TMEM91	2.21041	3.33087	10.5501	0.0002865	0.0245239	1.112
PPFIA4	1.33415	1.16915	10.5	0.000292322	0.024551	1.08935
HMGCL	1.12669	4.60623	10.4951	0.000292888	0.024551	1.08716
SNED1	1.21424	1.18564	10.48	0.000294674	0.024551	1.08031
ADAM8	1.09731	1.81257	10.474	0.000295397	0.024551	1.07755
UNC13D	-1.22618	3.61876	-10.4178	0.000302183	0.0248063	1.05194
MYL9	-1.81208	8.18101	-10.3408	0.000311789	0.0248907	1.01663
SMOX	1.18172	6.14723	10.3213	0.000314282	0.0248907	1.00764
ITGA5	1.0586	8.26615	10.3204	0.000314396	0.0248907	1.00723
TLE2	1.0101	7.19402	10.3087	0.000315914	0.0249125	1.00178
CA5B	1.57854	2.67054	10.2818	0.000319411	0.0249217	0.989349
RTN2	1.30013	3.63112	10.2761	0.000320159	0.0249217	0.986706
MRC2	1.11922	6.9117	10.2697	0.000321008	0.0249217	0.983714
TNNT1	1.7514	4.25215	10.2486	0.000323797	0.0249448	0.973937
PIK3IP1	1.68408	2.19384	10.1242	0.000340904	0.025509	0.915694
EPOR	1.07558	4.95717	10.0703	0.000348666	0.0256048	0.890197
FOXO6	1.06628	3.775	10.0088	0.000357777	0.0259647	0.860964
ARHGAP23	-1.08675	4.9006	-9.68536	0.000410775	0.0276102	0.704039
TSPAN1	1.17576	2.17436	9.63929	0.000419084	0.0278975	0.681239
TRIM16L	-1.53433	6.05616	-9.6385	0.000419228	0.0278975	0.680848
TNFRSF1B	1.00009	0.950678	9.56052	0.000433771	0.0286256	0.641995
ETV4	1.99932	4.86438	9.33864	0.000478648	0.0305482	0.529633
LTBP4	1.04107	5.10587	9.33752	0.000478888	0.0305482	0.529061
LTBP2	1.04628	2.98535	9.22274	0.000504339	0.0316674	0.469847
HLA-DMB	1.10899	0.693868	9.20924	0.000507439	0.0317625	0.462836
INHBE	2.04284	2.53719	9.14185	0.000523271	0.0320275	0.427664
OAS1	1.2969	2.19794	9.12359	0.000527662	0.0320275	0.418093
NKD2	1.49859	1.8347	9.09735	0.000534053	0.0321321	0.4043
IFITM10	1.69434	3.53267	9.08398	0.000537348	0.0321321	0.397253
DDIT4	1.02014	11.0399	9.07081	0.000540616	0.0321321	0.390304
OGDH	-1.14889	6.22848	-9.05478	0.000544625	0.0321795	0.381835
CD68	1.02897	6.14502	8.95196	0.000571228	0.0331265	0.327135
NRTN	1.89528	4.51623	8.86978	0.000593637	0.0334004	0.28296
NOP53	1.05845	8.16915	8.76518	0.000623731	0.0347037	0.226132
ATF5	-1.16346	4.17422	-8.75415	0.000627011	0.0347786	0.220101
BNIP3	1.85775	7.16655	8.749	0.00062855	0.0347786	0.21728
MT1F	1.39206	4.02143	8.73906	0.000631533	0.0348474	0.211836
FNDC4	1.0706	5.9477	8.59765	0.000675902	0.03659	0.133692
NTSR1	1.1831	0.758473	8.58432	0.000680278	0.0367277	0.126258
GJC2	1.19879	2.73993	8.56895	0.000685364	0.0367398	0.117678
EGLN3	2.04632	3.58441	8.56702	0.000686006	0.0367398	0.116599
HSPB8	-1.41339	6.65312	-8.52913	0.000698763	0.036905	0.0953684
YPEL4	1.23705	0.777264	8.52899	0.000698812	0.036905	0.0952876
ORAI3	1.55786	4.503	8.51432	0.000703829	0.036905	0.0870421
P3H3	1.09482	1.40795	8.47839	0.000716303	0.0373048	0.0667898
PGF	1.35402	2.00869	8.45455	0.000724726	0.0373921	0.0533076
FBXO2	1.01549	6.96161	8.45045	0.000726187	0.0373921	0.0509854
MFAP2	1.12067	3.62173	8.43905	0.000730271	0.037506	0.0445159
PRG4	1.71893	2.17416	8.42634	0.000734854	0.0376448	0.0372995
FOXQ1	1.23445	2.41858	8.39124	0.000747695	0.0380162	0.0173112
ANG	1.68428	3.92594	8.35274	0.000762095	0.0382575	-0.00470645
G6PD	-1.15109	8.08806	-8.32293	0.000773478	0.0386353	-0.0218252
HCAR2	1.4158	2.52625	8.30667	0.000779774	0.0387565	-0.031187
IFITM1	1.09913	8.23604	8.29039	0.00078614	0.03888	-0.0405784
YBX2	1.69768	2.59362	8.16474	0.000837459	0.0404438	-0.113666
FUT1	1.2136	1.85535	8.14922	0.000844081	0.0404574	-0.122775
NLRP1	1.67833	1.81522	8.14872	0.000844294	0.0404574	-0.123066
CHAC1	1.42144	2.80472	8.09456	0.0008679	0.0410867	-0.154969
MB	1.20773	2.80022	8.08042	0.000874197	0.0410867	-0.163334
IQCD	1.14457	1.66246	8.0803	0.00087425	0.0410867	-0.163404
TRNP1	-1.02503	4.94017	-8.06752	0.00087999	0.0410867	-0.170978
OSGIN1	-1.78532	3.25786	-8.06138	0.000882764	0.0410867	-0.174621
PSCA	-1.09608	6.02318	-8.02743	0.000898288	0.0415536	-0.194803
MISP3	1.11099	4.02288	7.95321	0.000933405	0.0425879	-0.239218
IL11RA	1.22358	2.06434	7.93663	0.000941477	0.0427109	-0.249195
TCTEX1D2	1.62612	3.9517	7.92406	0.000947653	0.0427279	-0.256771
LOC100128242	2.65115	5.58758	7.92342	0.000947971	0.0427279	-0.25716
OASL	1.3031	3.51355	7.92078	0.000949273	0.0427279	-0.25875
LAPTM5	1.41461	1.77676	7.8925	0.000963378	0.0431688	-0.275846
PGPEP1	1.27104	3.93228	7.88681	0.000966246	0.0432007	-0.279291
TPPP	1.12482	1.53229	7.85033	0.000984889	0.0435815	-0.301448
GYPC	1.03759	3.17046	7.84038	0.000990047	0.0435838	-0.307504
FAM214B	1.11648	4.66779	7.8219	0.00099972	0.0437684	-0.318781
SULF2	1.24893	1.98753	7.7516	0.00103757	0.04479	-0.361896
GPER1	-1.1301	1.5686	-7.72081	0.0010547	0.044852	-0.380901
SLC5A10	1.3265	1.01262	7.71536	0.00105777	0.044852	-0.384273
PBXIP1	1.02685	5.80331	7.70758	0.00106216	0.044852	-0.389086
FAM131C	1.1763	2.90484	7.70451	0.00106391	0.044852	-0.39099
SLPI	1.36332	9.69541	7.70099	0.00106591	0.044852	-0.393174
TRIM29	-1.07567	6.94875	-7.68991	0.00107224	0.0449308	-0.400045
ALDH3A1	-1.46048	3.01431	-7.63143	0.0011064	0.0459778	-0.436474
SCARA3	-1.18938	5.18796	-7.54891	0.0011569	0.0470988	-0.488328
ABTB1	1.00145	4.29935	7.52626	0.00117124	0.0471084	-0.502654
CCL5	1.31827	1.30247	7.41986	0.00124159	0.0482895	-0.570492
TPBG	1.15619	7.25779	7.41263	0.00124656	0.0483888	-0.575137
SRRM3	1.10935	2.21389	7.34793	0.00129207	0.0490156	-0.616872
TMEM38A	1.17805	2.95467	7.2503	0.00136464	0.0501768	-0.680495
UBALD2	1.01715	8.04759	7.24114	0.0013717	0.0501768	-0.686507
RAET1G	1.1341	4.47613	7.18035	0.00141968	0.0514216	-0.726565
WIPI1	1.18228	3.23195	7.08637	0.00149794	0.0527307	-0.789121
ACTG2	-1.72892	1.50846	-7.06218	0.00151893	0.0530036	-0.805345
CCDC69	1.51289	3.0764	7.05371	0.00152635	0.0530779	-0.811034
PTHLH	-1.06004	2.11983	-7.02792	0.00154926	0.0534108	-0.82841
PLD6	-1.05522	2.74033	-7.01068	0.0015648	0.0536696	-0.840055
AP1M2	-1.57382	5.64271	-6.96282	0.00160895	0.0539432	-0.872515
ANKRD37	1.27004	2.79572	6.91862	0.00165107	0.0550264	-0.902674
CFB	1.22386	4.71012	6.90614	0.0016632	0.0551554	-0.91122
CFD	1.55718	6.59762	6.88376	0.00168523	0.0553363	-0.926585
PRTN3	2.35843	2.8376	6.85498	0.00171408	0.0559169	-0.946403
CYS1	1.03857	1.52638	6.83189	0.00173767	0.0563571	-0.962364
TGM1	-1.47404	1.82077	-6.77511	0.00179735	0.0573263	-1.00181
IGSF3	1.19156	4.74852	6.74283	0.00183238	0.0579821	-1.02436
2021-03-09	1.05318	2.49852	6.72178	0.00185568	0.0581679	-1.03912
FGF21	1.74461	2.65644	6.63871	0.00195117	0.0596671	-1.09777
CBX7	1.22954	3.44748	6.63476	0.00195586	0.0596968	-1.10058
PLAC8	-1.09131	5.1285	-6.58444	0.00201679	0.0602928	-1.13644
C12orf57	1.07389	9.02343	6.57735	0.00202555	0.0604648	-1.14152
SLC29A4	1.59051	2.07578	6.50949	0.00211185	0.0618426	-1.19031
CRABP1	1.10421	1.50335	6.47055	0.00216337	0.0621554	-1.21851
EFHD1	-1.18344	1.32877	-6.43039	0.00221812	0.0629179	-1.24775
HOXB9	1.41817	1.33024	6.42453	0.00222625	0.0629179	-1.25204
WNT9A	-1.14429	2.24299	-6.42091	0.00223129	0.0629475	-1.25468
MED16	-1.04192	3.31482	-6.37077	0.00230251	0.064233	-1.29146
LUC7L	-1.12415	4.12922	-6.35389	0.00232711	0.0647478	-1.30389
SUSD2	-1.24962	2.29665	-6.3467	0.00233768	0.0649429	-1.3092
HIST2H2AC	-1.05928	1.34887	-6.3422	0.00234433	0.0649472	-1.31252
NDUFA4L2	1.3526	2.93892	6.2959	0.00241406	0.0662378	-1.34684
TMEM205	1.40403	5.89887	6.24539	0.00249302	0.0671964	-1.38452
UPK3B	-1.52467	2.23684	-6.24252	0.00249759	0.0671964	-1.38667
TLE6	1.15596	3.22782	6.14295	0.00266295	0.0698344	-1.46175
SCUBE1	1.12586	2.757	6.06309	0.0028052	0.072036	-1.52272
WNT7B	-1.01119	2.4155	-6.04848	0.00283221	0.0723587	-1.53395
FAM171A2	1.20508	3.77393	5.98355	0.0029561	0.0744788	-1.58412
CIB2	1.12124	3.78679	5.89872	0.00312796	0.0770009	-1.65036
NUP188	-1.01368	6.21298	-5.81527	0.00330893	0.0796098	-1.71629
ARL4D	1.0386	6.38884	5.80656	0.00332852	0.0798447	-1.72322
ANKRD2	-2.01911	1.29041	-5.80317	0.0033362	0.0799214	-1.72592
ETHE1	1.16105	6.55223	5.75423	0.00344931	0.0804029	-1.76501
DKK1	-2.47955	5.03467	-5.75421	0.00344935	0.0804029	-1.76502
EFNA3	1.06361	4.28584	5.70821	0.00355992	0.0819087	-1.80202
HSPB7	-1.09094	4.54559	-5.70055	0.00357873	0.0819087	-1.8082
KRT8	-1.06994	11.1934	-5.65095	0.00370357	0.0835552	-1.84841
SERPINE2	1.75028	6.09122	5.59175	0.0038595	0.0852631	-1.89677
PTGES	-1.08039	7.59816	-5.5746	0.00390613	0.0858833	-1.91086
TCTA	-1.25076	3.81064	-5.56358	0.00393646	0.0859239	-1.91993
HSD11B1L	1.42621	2.21306	5.54029	0.00400148	0.0862929	-1.93914
C11orf96	1.91223	2.12582	5.52721	0.00403858	0.0865823	-1.94996
CRYAB	-1.65304	2.35702	-5.51827	0.00406417	0.086786	-1.95737
ODC1	-1.394	8.04374	-5.43465	0.00431319	0.0897126	-2.02712
IGFBP7	1.16517	8.27028	5.42909	0.00433038	0.0898131	-2.03178
LCMT2	-1.08215	3.89924	-5.393	0.00444404	0.0905535	-2.06217
CPQ	1.35119	1.92938	5.37881	0.00448971	0.0911133	-2.07416
DEFB1	1.29928	4.77866	5.31605	0.0046986	0.0938314	-2.12749
NR4A2	1.93663	3.15841	5.2409	0.00496428	0.0965485	-2.19199
SERPING1	1.64823	2.05044	5.21934	0.00504382	0.0970487	-2.21063
DUSP6	1.68415	1.28897	5.21104	0.00507484	0.0974235	-2.21782
PPP1R3G	1.11801	3.88419	5.21023	0.00507789	0.0974235	-2.21852
WFDC3	1.35663	1.52752	5.19826	0.00512305	0.0978465	-2.22891
FST	1.09135	1.07754	5.19392	0.00513953	0.09789	-2.23267
MMP24	-1.0685	1.59806	-5.16945	0.00523378	0.0988056	-2.25398
PCK2	1.24652	5.38891	5.15235	0.00530086	0.0992896	-2.26891
HIST1H2AH	-1.00328	0.501641	-5.14676	0.005323	0.0995516	-2.2738
CDK5R2	1.10401	1.51773	5.07933	0.00559914	0.102891	-2.3331
S100A14	1.34019	2.72078	5.07165	0.00563167	0.10326	-2.33989
MYLK3	-1.62736	1.3654	-5.06956	0.00564056	0.103273	-2.34174
POP1	-2.33848	3.01858	-5.01698	0.00586988	0.106114	-2.38845
LANCL2	-1.13933	3.79363	-4.96749	0.00609599	0.107769	-2.43275
AKR1B10	-1.17482	0.768586	-4.96468	0.00610916	0.107907	-2.43528
CCDC151	1.23521	2.31908	4.94464	0.00620391	0.108718	-2.45332
EVA1B	1.02542	3.74061	4.93499	0.00625015	0.109051	-2.46202
TREX2	-1.1251	1.56111	-4.91208	0.00636165	0.110133	-2.48274
CLDN4	1.07286	2.82681	4.873	0.00655736	0.112548	-2.51824
ODF3B	1.85591	2.87376	4.83326	0.00676383	0.113372	-2.55456
GREM2	1.20034	1.9803	4.83182	0.00677146	0.113405	-2.55588
NAGS	1.09644	2.16431	4.79255	0.00698344	0.115032	-2.59198
IL11	1.19517	1.86299	4.67123	0.0076902	0.12047	-2.70486
FIBIN	1.28062	2.69137	4.66988	0.00769855	0.12047	-2.70613
SRSF6	-1.60509	6.75135	-4.66561	0.007725	0.120602	-2.71015
PNO1	-1.0924	4.20824	-4.66108	0.00775311	0.120829	-2.7144
HPDL	-1.07823	5.84386	-4.47823	0.00899898	0.132782	-2.88872
PIR	-1.20036	5.59255	-4.43737	0.0093091	0.135354	-2.92832
TSPAN8	1.13518	0.661998	4.38819	0.00969946	0.138574	-2.97632
TYMSOS	1.22282	3.44838	4.38447	0.00972979	0.138749	-2.97997
ID2	-1.47316	5.5082	-4.38363	0.00973665	0.138749	-2.98079
ABHD17C	1.35305	6.82299	4.34749	0.0100373	0.141145	-3.01632
DUSP5	1.19114	3.86611	4.34516	0.0100571	0.141264	-3.01861
CLIC3	-1.05106	2.94203	-4.33131	0.0101755	0.141953	-3.03228
S100A8	1.33745	1.49675	4.32867	0.0101982	0.141953	-3.03489
ADORA1	1.50641	3.36772	4.32725	0.0102105	0.142025	-3.03629
TMEM45A	1.69181	5.9571	4.30997	0.0103612	0.143524	-3.0534
SLC7A6	-1.43097	5.27022	-4.29902	0.010458	0.144167	-3.06426
RBM24	-1.28911	1.62186	-4.21298	0.0112576	0.150326	-3.15023
SAA1	-1.33838	3.59116	-4.20218	0.011363	0.150853	-3.1611
TSSK6	1.40327	2.67718	4.18938	0.0114894	0.151308	-3.17401
PSG4	-1.82287	1.25317	-4.15723	0.0118144	0.154168	-3.20653
CHMP3	-1.62504	3.58913	-4.14823	0.0119073	0.154507	-3.21566
NOP56	-1.10969	6.67977	-4.13601	0.0120349	0.155322	-3.22808
GPNMB	-1.71538	1.68215	-4.12954	0.0121031	0.155701	-3.23467
RABEP1	-1.10607	3.11939	-4.07821	0.0126606	0.159894	-3.28713
RBM3	-1.43088	5.68915	-4.04267	0.0130645	0.163042	-3.32371
ARG2	1.38653	2.88145	4.02727	0.0132442	0.164352	-3.33961
SRSF2	-1.11366	7.7088	-4.00268	0.0135373	0.165626	-3.36508
LHB	1.08693	0.543466	3.95196	0.0141663	0.170012	-3.41791
PPM1H	-1.19225	2.15177	-3.9442	0.0142656	0.170897	-3.42604
ARSI	-1.0426	1.42663	-3.93394	0.014398	0.171717	-3.43677
FN1	1.06272	6.32821	3.93233	0.014419	0.171793	-3.43847
SRPX	1.06546	2.13421	3.90041	0.0148412	0.174352	-3.47202
HIST1H3E	-1.13678	1.0141	-3.87242	0.0152236	0.176531	-3.50157
PCYT1A	-1.14264	4.33075	-3.87032	0.0152528	0.176531	-3.50379
PARVA	-1.22069	3.58915	-3.85229	0.0155058	0.177983	-3.5229
SLC2A3	1.40795	6.38954	3.81204	0.0160886	0.182065	-3.56574
SLC7A11	-2.20281	2.69123	-3.7475	0.0170779	0.188365	-3.63495
VPREB3	1.33535	1.35249	3.72431	0.0174506	0.189862	-3.65997
LOC728392	1.03438	1.25256	3.64996	0.0187121	0.198159	-3.7408
S100A1	1.49101	2.13512	3.64885	0.0187316	0.198159	-3.742
PIGW	-1.37469	3.8973	-3.63093	0.0190519	0.1999	-3.76162
MFAP5	-1.52015	1.60307	-3.62496	0.0191599	0.200718	-3.76816
MEF2B	1.03568	2.81362	3.6108	0.0194192	0.201956	-3.78371
CXCL2	-1.10011	2.83442	-3.56301	0.0203251	0.207371	-3.83641
MYPN	-1.41604	4.45492	-3.56206	0.0203437	0.207371	-3.83747
GPR3	1.0378	2.74745	3.55422	0.0204971	0.208087	-3.84614
TNNC1	-1.5005	1.51263	-3.53371	0.020905	0.210522	-3.8689
NTS	1.09966	1.71153	3.53143	0.0209509	0.210671	-3.87143
PHOSPHO2	-1.16574	1.07581	-3.49645	0.0216707	0.215096	-3.91042
KLRC3	1.36226	0.949144	3.49157	0.0217733	0.21558	-3.91587
BMP6	1.23202	5.14822	3.45538	0.0225525	0.219526	-3.95641
MSRB3	-1.64711	2.70586	-3.36591	0.0246234	0.230148	-4.05756
FABP5	-1.15292	6.21184	-3.35161	0.0249743	0.23202	-4.07383
PIGM	-1.16288	2.49541	-3.34528	0.0251316	0.232941	-4.08105
NOL9	-1.10603	3.19998	-3.33158	0.025476	0.23483	-4.0967
ORC6	-1.47025	5.08774	-3.29127	0.0265214	0.239403	-4.14289
EBNA1BP2	-1.05723	6.71462	-3.28706	0.0266334	0.239574	-4.14773
PTX3	1.19099	1.55315	3.25347	0.0275471	0.242809	-4.18642
PLK2	-2.16147	2.86429	-3.22119	0.0284597	0.246342	-4.22378
SAT1	1.38801	6.0041	3.21844	0.0285389	0.2465	-4.22697
HIST1H2AG	-1.07307	2.83449	-3.19768	0.0291465	0.249809	-4.25109
TXNIP	1.87076	6.32075	3.16322	0.0301878	0.255671	-4.29127
SYNC	-1.19004	1.69884	-3.13224	0.0311609	0.260498	-4.32754
IPO9	-1.12389	4.22815	-3.11205	0.0318145	0.264417	-4.35125
NKX3-2	1.10876	2.25612	3.07962	0.0328981	0.269278	-4.38947
TMEM121	1.2195	3.3503	3.07897	0.0329202	0.269278	-4.39024
CDK5RAP2	-1.02335	2.80525	-3.07825	0.0329446	0.269278	-4.39109
UGT1A7	-1.31939	5.16937	-3.07808	0.0329506	0.269278	-4.39129
TXNRD1	-2.39454	6.76841	-3.07141	0.0331791	0.270486	-4.39917
NIT2	-1.02796	5.25079	-3.06887	0.0332667	0.270864	-4.40218
LOX	1.58809	3.76192	3.04841	0.0339811	0.27412	-4.4264
CYP1B1	-2.72357	3.44695	-2.98136	0.0364496	0.286464	-4.50622
SEC22B	-1.19284	5.4583	-2.96459	0.0370987	0.288899	-4.52628
UTP4	-1.10631	5.99807	-2.94944	0.0376963	0.291359	-4.54443
GDA	-2.03266	2.79838	-2.94854	0.0377324	0.291469	-4.54552
AREG	1.08779	2.21513	2.94248	0.0379747	0.292438	-4.55278
WNT5A	-1.45424	3.43464	-2.92526	0.0386736	0.295887	-4.57348
EXOG	-1.04205	2.36558	-2.91317	0.0391732	0.298569	-4.58803
JAG1	1.15204	2.98451	2.90716	0.0394244	0.300141	-4.59528
YWHAE	-1.01296	8.40815	-2.88349	0.0404309	0.304122	-4.62385
ANXA2	-1.02603	8.65024	-2.87716	0.0407051	0.305073	-4.6315
SFPQ	-1.13806	6.1951	-2.8726	0.040904	0.305811	-4.63702
ERRFI1	1.55184	4.52612	2.86717	0.0411425	0.306807	-4.6436
HIST1H2BL	-1.08752	0.827799	-2.8558	0.0416462	0.309297	-4.65737
COMMD2	-1.31097	4.01234	-2.85206	0.0418134	0.309849	-4.6619
PRPF4	-1.41729	5.08085	-2.82223	0.0431761	0.316319	-4.69815
UTP11	-1.05709	5.10793	-2.80436	0.0440164	0.320134	-4.71992
RNASE4	1.35577	2.14076	2.79443	0.0444911	0.32195	-4.73202
RPAP3	-1.47783	2.37069	-2.7851	0.0449427	0.324047	-4.74342
CD24	-1.11339	8.47551	-2.75227	0.0465739	0.33222	-4.78359
HSP90AA1	-2.48697	6.24578	-2.73335	0.0475445	0.335795	-4.80681
PDCL3	-1.09558	3.44791	-2.7287	0.0477864	0.336758	-4.81252
ACTL8	-1.1568	2.13927	-2.70488	0.0490484	0.341956	-4.84183
SYNJ2BP	-1.27201	2.20335	-2.69364	0.0496573	0.34488	-4.85568
