# Supplementary material for: Identification of a novel prognostic gene signature associated with therapeutic resistance in hepatocellular carcinoma
Source: Genes Dis. 2025 Aug 30;13(4):101837. doi: 10.1016/j.gendis.2025.101837 (PMC13011024; doi:10.1016/j.gendis.2025.101837)
Supplement: Multimedia component 4 [file mmc4.xlsx]

## Sheet: Sheet1
Genes	logFC	Average Expression	t	p.value
A2M	-7.11635	7.84472	-134.647	＜0.001
ITIH2	-7.84139	7.15202	-133.713	＜0.001
VIM	6.38816	11.1497	126.665	＜0.001
PLIN2	-6.69543	7.3203	-125.769	＜0.001
APOA2	-6.69851	8.42185	-122.177	＜0.001
AFP	-8.6379	6.82524	-121.083	＜0.001
AHSG	-6.96203	7.04748	-119.624	＜0.001
ACSL5	-5.87386	7.93877	-118.574	＜0.001
TF	-7.36566	7.81528	-118.237	＜0.001
LYZ	-8.36082	6.70809	-110.693	＜0.001
SERPINA1	-6.86145	7.66361	-109.719	＜0.001
ALB	-7.62484	6.97565	-109.566	＜0.001
SRI	6.62931	10.7918	107.555	＜0.001
DPP4	-7.25618	6.40141	-107.234	＜0.001
F5	-6.04609	7.2	-104.991	＜0.001
HPD	-6.21473	7.55016	-103.345	＜0.001
GPC3	-7.66442	7.83288	-103.338	＜0.001
MFAP5	6.61456	11.0981	102.963	＜0.001
FGB	-7.20719	7.11955	-101.807	＜0.001
BPIFB2	-5.27405	8.07392	-101.652	＜0.001
CYP24A1	-6.14748	6.06296	-101.479	＜0.001
SPP1	-7.74105	7.43464	-99.7347	＜0.001
TFAP2A	5.67067	10.6003	99.3869	＜0.001
ACSS3	-6.20106	6.78131	-99.3104	＜0.001
HGD	-6.52489	6.84396	-97.6028	＜0.001
FGG	-7.14031	6.21739	-96.4562	＜0.001
C4BPA	-5.09701	5.96379	-94.4271	＜0.001
SERPINA3	-7.51989	7.90567	-94.0901	＜0.001
CPE	-5.95737	6.57366	-94.023	＜0.001
ENPP3	-5.10792	6.50247	-93.4409	＜0.001
GPX2	-6.68117	7.75484	-93.092	＜0.001
RELN	-5.7639	7.33987	-92.8903	＜0.001
CPB2	-6.68547	6.29204	-92.5891	＜0.001
APOH	-8.36872	6.65229	-92.0265	＜0.001
ALDH1A1	-5.83903	6.37029	-90.5341	＜0.001
APOB	-7.32172	7.97815	-90.0292	＜0.001
PAH	-6.80971	7.3573	-89.2895	＜0.001
GNG12	5.15453	10.1197	88.4496	＜0.001
CNN3	-6.55354	6.86894	-88.31	＜0.001
IQGAP2	-6.05489	6.31644	-87.6085	＜0.001
SERPINA7	-6.12414	6.04617	-86.361	＜0.001
CDCA7L	4.41816	9.33275	86.1021	＜0.001
SERPINC1	-6.22341	7.35094	-85.5063	＜0.001
GPC6	-5.33761	7.29964	-83.6374	＜0.001
GSTP1	4.71374	11.2994	82.5913	＜0.001
CFI	-5.59736	6.09283	-82.4108	＜0.001
TRIM68	5.86866	10.2952	82.1469	＜0.001
SLC6A14	-5.64412	6.48778	-82.1212	＜0.001
CEACAM1	-5.32165	7.55291	-81.9601	＜0.001
ANPEP	-5.57398	8.03039	-81.607	＜0.001
RPS4Y1	-4.97675	7.20435	-81.3385	＜0.001
SERPINF1	-7.45047	7.64613	-81.1479	＜0.001
ADH4	-5.29311	5.78453	-81.1434	＜0.001
RRM1	3.89244	12.2454	80.5807	＜0.001
SERPINB5	6.88229	10.336	80.3282	＜0.001
MTTP	-4.88887	6.33144	-80.2827	＜0.001
ABAT	-4.6655	7.8957	-79.6084	＜0.001
FGA	-7.34419	7.1709	-79.3478	＜0.001
PDE8B	4.734	8.94372	77.8533	＜0.001
CYP27A1	-5.00297	7.23027	-77.6043	＜0.001
GPX3	-4.25922	7.58144	-77.4544	＜0.001
NID1	-5.42516	7.5081	-76.7054	＜0.001
CPPED1	-5.80078	7.63292	-76.3047	＜0.001
DIO1	-5.13391	7.59695	-76.1455	＜0.001
ADH6	-6.08549	5.69542	-76.0906	＜0.001
MYOF	4.14722	11.2468	75.6819	＜0.001
SPARC	-4.9189	7.55516	-75.4889	＜0.001
ME1	5.31992	9.23656	75.3692	＜0.001
A1CF	-5.18521	7.46249	-74.7177	＜0.001
RAB27B	5.33129	10.625	74.5522	＜0.001
AGT	-6.23479	8.51397	-74.2289	＜0.001
CD81	4.42169	11.1165	74.2215	＜0.001
SULT2A1	-5.62626	6.74902	-73.6834	＜0.001
F2	-4.28929	7.43073	-73.6764	＜0.001
NR1H4	-4.81567	5.80965	-73.6472	＜0.001
PLP2	5.61621	11.8033	72.9188	＜0.001
TNFRSF19	-3.7674	7.82782	-72.8377	＜0.001
PROC	-5.05862	7.73013	-72.5521	＜0.001
GDA	5.8403	9.93224	72.3956	＜0.001
CERS6	-5.15996	7.24516	-71.4939	＜0.001
BIRC3	4.97353	9.47219	71.4529	＜0.001
SH3BGRL2	-4.59525	7.2979	-70.9741	＜0.001
SERPIND1	-6.35549	7.2915	-70.688	＜0.001
MSN	5.7867	10.7629	70.1723	＜0.001
LGR5	-6.37413	6.88636	-70.0139	＜0.001
CD44	4.21395	10.7997	69.9831	＜0.001
TMTC1	4.16816	9.97369	69.7698	＜0.001
ANXA1	6.55834	11.8299	68.6004	＜0.001
PART1	-3.75072	5.56016	-68.5442	＜0.001
LDHB	6.39075	11.2325	68.4087	＜0.001
C4A	-4.99656	8.28937	-68.3928	＜0.001
ELOVL2	-5.63435	6.36672	-68.3629	＜0.001
PLXNC1	-3.60992	6.67919	-68.1161	＜0.001
C5	-6.59663	6.34507	-67.9153	＜0.001
KHDRBS3	-3.86118	7.30582	-67.136	＜0.001
DLK1	-4.5799	8.53716	-67.0945	＜0.001
SLC6A11	-4.00864	8.16068	-67.0404	＜0.001
SLC30A10	-4.02225	7.08083	-66.9367	＜0.001
MAN1A1	-4.63099	8.66138	-66.8955	＜0.001
TMEM45B	-5.58952	7.92733	-66.8642	＜0.001
TOX3	-4.79225	8.00456	-66.5288	＜0.001
GNAL	2.89837	9.82841	66.4973	＜0.001
HTATIP2	5.11677	9.42455	66.4345	＜0.001
MAP7D3	5.52983	9.15258	66.4058	＜0.001
MERTK	-4.57432	7.25356	-66.2526	＜0.001
HLF	-5.70835	7.57706	-65.7105	＜0.001
HP	-7.4417	6.63738	-65.672	＜0.001
SLCO4C1	-5.69907	6.29546	-65.6583	＜0.001
PAPSS2	5.39355	10.995	65.3736	＜0.001
SLC39A8	4.26821	9.83445	65.2512	＜0.001
MATN3	-5.29964	7.41597	-65.1552	＜0.001
PIPOX	-4.71108	7.85409	-64.9395	＜0.001
CDH1	-4.52864	7.03111	-64.6747	＜0.001
TTR	-4.81159	7.76757	-64.4692	＜0.001
PROX1	-4.47977	6.29962	-63.9569	＜0.001
CIDEB	-3.22809	6.93216	-63.6347	＜0.001
SULT1C2	-5.93588	6.61594	-63.1922	＜0.001
NNMT	4.12588	10.8053	63.131	＜0.001
CPS1	3.46423	12.0637	63.1182	＜0.001
SLC40A1	-4.97095	6.59814	-63.1136	＜0.001
VSNL1	-6.23296	6.45924	-62.974	＜0.001
CPN2	-5.46342	8.45805	-62.9401	＜0.001
UGT2B10	-6.55601	5.63783	-62.8448	＜0.001
RAB34	3.42365	9.44223	62.5854	＜0.001
EYA4	4.9299	8.52941	62.2174	＜0.001
LPCAT2	-5.02623	6.37641	-62.1058	＜0.001
IL1R1	-4.8839	6.73024	-61.9641	＜0.001
APOC1	-4.76711	7.42299	-61.9456	＜0.001
APOC3	-4.20822	8.14914	-61.7036	＜0.001
EPB41L4A	4.7556	9.04229	61.6923	＜0.001
UCA1	4.54612	11.7094	61.6118	＜0.001
ARSL	-5.14451	7.60616	-61.4988	＜0.001
PON3	-5.33669	6.81145	-61.4624	＜0.001
CDHR2	-4.07531	7.64365	-61.452	＜0.001
FAR1	4.09397	9.08331	61.2926	＜0.001
MUC12	5.53854	11.2781	61.033	＜0.001
PDE1A	4.09002	8.4933	60.9722	＜0.001
SNAI2	4.85625	11.7046	60.5348	＜0.001
FMO5	-4.52904	6.51123	-60.4785	＜0.001
MYBL1	3.35115	9.605	60.3467	＜0.001
RASGRF2	-4.9896	7.26002	-60.3094	＜0.001
SLC38A3	-4.84713	8.22543	-60.2545	＜0.001
BEND7	-3.47553	6.15219	-59.6884	＜0.001
ANTXR2	-4.02409	5.95013	-59.5215	＜0.001
F11	-4.20978	6.9975	-59.4659	＜0.001
ERP27	-5.57785	6.51682	-59.362	＜0.001
GASK1B	-5.0235	6.29333	-59.2984	＜0.001
GCKR	-3.2618	6.71769	-59.0128	＜0.001
KRT23	-5.80234	7.20551	-58.7963	＜0.001
AMBP	-5.3658	8.33117	-58.7631	＜0.001
DCDC2	-4.37501	7.17339	-58.7154	＜0.001
NKD1	-4.23556	8.01776	-58.2447	＜0.001
HPR	-6.01307	6.8885	-58.1393	＜0.001
C1orf21	3.95818	9.80912	58.1293	＜0.001
GPD2	4.55251	8.74444	57.9781	＜0.001
PTGES	4.56529	11.3095	57.385	＜0.001
CCL20	-5.42703	7.14987	-57.3143	＜0.001
SDC2	-5.36646	7.08089	-57.2936	＜0.001
AKR1D1	-4.10192	5.95631	-57.2399	＜0.001
PGC	-5.54848	8.01224	-57.239	＜0.001
BASP1	4.02596	11.9426	57.0557	＜0.001
ELOVL7	-4.23154	6.6524	-57.0492	＜0.001
RND3	4.09573	9.56697	57.0242	＜0.001
SNX19	3.33947	8.62348	56.8971	＜0.001
SLC16A10	-3.59511	7.1127	-56.8863	＜0.001
ABCA1	-4.54681	6.98109	-56.7012	＜0.001
IGFBP7	3.94846	10.8883	56.6762	＜0.001
SLC2A9	-3.88727	6.948	-56.485	＜0.001
F7	-3.13528	8.03155	-56.4311	＜0.001
DDX3Y	-4.44613	6.5578	-56.2445	＜0.001
EIF1AY	-4.08537	5.56822	-56.1057	＜0.001
FAM3B	-4.38879	6.54199	-56.0843	＜0.001
PIEZO2	-4.15494	6.95023	-56.0834	＜0.001
SLC2A2	-4.39541	6.09952	-56.0743	＜0.001
SORT1	-3.5948	9.36899	-56.0318	＜0.001
ORM1	-6.41388	7.24287	-55.9756	＜0.001
TSPO	3.75281	10.4384	55.7966	＜0.001
JAZF1	3.51924	8.34635	55.5841	＜0.001
KRT7	5.84235	11.54	55.5825	＜0.001
SLPI	5.47882	10.834	55.4996	＜0.001
ABCB1	-4.35617	6.68472	-55.3697	＜0.001
CDK14	3.96309	9.50453	55.2879	＜0.001
SRGN	5.47647	11.2686	55.1984	＜0.001
ATL3	4.16605	9.09406	55.1718	＜0.001
CD74	-4.07262	7.94532	-55.1004	＜0.001
FZD5	-3.26317	8.89147	-54.9602	＜0.001
PTPRG	-3.53914	6.86818	-54.9038	＜0.001
TSPAN7	-5.25456	6.89967	-54.7933	＜0.001
OSBPL1A	4.25999	9.30892	54.7744	＜0.001
C2	-5.14788	7.67339	-54.648	＜0.001
HOMER2	-3.65426	7.93263	-54.611	＜0.001
GAS2	-3.74399	5.79784	-54.4829	＜0.001
SERPINF2	-3.77719	8.11106	-54.3797	＜0.001
JPH1	4.45851	9.70222	54.2042	＜0.001
WIPF1	2.9573	9.04583	54.1731	＜0.001
CEP126	4.71906	10.1233	54.1563	＜0.001
CADPS2	-3.49599	6.15034	-54.0251	＜0.001
SERPINA6	-4.38594	6.55783	-53.7745	＜0.001
RGS2	5.39883	10.7168	53.7329	＜0.001
VIL1	-4.12236	7.50635	-53.6286	＜0.001
HOXC10	3.45022	8.59565	53.4585	＜0.001
MBOAT2	3.99315	8.45305	53.4484	＜0.001
KLB	-3.99284	6.93917	-53.353	＜0.001
ASGR2	-4.59201	8.27169	-52.9659	＜0.001
NSD1	4.01261	8.83785	52.7766	＜0.001
MYO1D	-4.66233	6.54424	-52.2334	＜0.001
SERPINB9	-3.45135	6.99129	-52.1641	＜0.001
LOXL4	-3.31269	7.73604	-52.1395	＜0.001
LEAP2	-3.78043	7.71693	-52.1256	＜0.001
NPNT	3.90781	11.2462	52.097	＜0.001
GLI3	3.83467	8.3228	52.0394	＜0.001
PHYHIPL	-5.96967	6.98224	-51.929	＜0.001
GPX7	-4.06899	7.18587	-51.9286	＜0.001
TMPRSS15	5.0356	9.02303	51.7984	＜0.001
BCAT1	-4.18076	6.59394	-51.272	＜0.001
KLHL14	-3.3559	6.18345	-51.2497	＜0.001
AZGP1	-4.77016	6.54565	-51.0051	＜0.001
EFEMP1	6.29086	10.8803	50.9754	＜0.001
SEMA4G	-4.13724	8.06374	-50.9064	＜0.001
PLEKHA2	2.49327	10.1735	50.7877	＜0.001
MAGEB2	4.45473	9.3442	50.6779	＜0.001
ABCB4	-3.13191	5.92242	-50.464	＜0.001
PLA2G2A	-3.19463	7.48873	-50.2178	＜0.001
EDIL3	6.76733	10.154	50.1777	＜0.001
MAP3K5	3.01319	8.56271	50.1345	＜0.001
DIAPH2	-4.08584	5.67137	-50.033	＜0.001
MTSS1	-3.85284	6.74872	-49.8619	＜0.001
WLS	3.48985	9.32405	49.8285	＜0.001
TBC1D2	2.88483	10.5046	49.7315	＜0.001
HSD17B2	-3.46147	7.52714	-49.4809	＜0.001
NOTUM	-4.53596	8.63089	-49.3811	＜0.001
LIPC	-4.03579	5.43771	-49.2422	＜0.001
ICAM1	-4.40834	7.72818	-49.1769	＜0.001
CYFIP2	-4.36667	7.14086	-49.1192	＜0.001
CHDH	-3.41558	8.44169	-49.0051	＜0.001
UGT2B4	-4.70939	5.26053	-48.8351	＜0.001
GNG11	6.36278	10.1953	48.7824	＜0.001
BMP4	-3.32018	7.83115	-48.7736	＜0.001
ITIH3	-4.02628	7.60095	-48.6125	＜0.001
SERPING1	-3.2643	7.19747	-48.5597	＜0.001
HNF4A	-3.44929	8.46954	-48.5407	＜0.001
APOE	-3.31204	8.69581	-48.4206	＜0.001
LPAR6	-4.65055	5.86536	-48.4109	＜0.001
SULF2	-4.45972	7.9437	-48.3784	＜0.001
FAM83B	5.14227	9.19096	48.1894	＜0.001
INPP5D	-3.38869	7.45183	-47.8886	＜0.001
IGFBP4	-3.08963	9.35681	-47.7767	＜0.001
MAGED1	-4.60564	7.18865	-47.768	＜0.001
HS6ST1	-2.88581	9.49448	-47.7385	＜0.001
CES1P1	-3.16884	7.67796	-47.7291	＜0.001
C5orf34	3.65858	9.27489	47.551	＜0.001
SLC13A5	-3.24787	8.23373	-47.5117	＜0.001
TNFSF10	-3.07502	5.66646	-47.4441	＜0.001
SLC16A7	3.49217	9.61244	47.3926	＜0.001
SETD7	2.66859	9.62471	47.3774	＜0.001
BMP2	4.36774	10.6104	47.1283	＜0.001
HNF1A-AS1	-4.42035	6.53408	-47.0849	＜0.001
CAV2	5.0647	9.73748	47.0496	＜0.001
CYP19A1	-3.96323	6.19568	-46.9924	＜0.001
BACE2	4.5985	11.0304	46.9791	＜0.001
HEPACAM	-3.07697	7.14466	-46.9388	＜0.001
FREM1	-3.6004	6.45006	-46.7901	＜0.001
GOLM1	2.46257	9.70288	46.6484	＜0.001
APOM	-3.21238	7.99339	-46.6311	＜0.001
RIMKLB	4.70945	9.57119	46.5841	＜0.001
KNG1	-3.54184	6.14505	-46.5518	＜0.001
H1-0	-2.60574	10.5007	-46.3708	＜0.001
TMED6	-3.22219	6.24672	-46.2827	＜0.001
ATP7B	-3.55717	7.66388	-46.2498	＜0.001
PGAP2	2.31512	12.7029	46.2399	＜0.001
SLC35A4	3.20934	10.5994	46.1928	＜0.001
LIMCH1	4.7732	9.26146	46.1005	＜0.001
WASF3	-3.4462	7.15288	-46.0459	＜0.001
SCGN	-4.27991	6.50195	-45.8396	＜0.001
SLC13A3	-3.01256	7.2692	-45.8271	＜0.001
KCNJ10	-3.17817	6.7241	-45.8013	＜0.001
TAGLN2	2.15949	11.416	45.7657	＜0.001
SLC5A9	-3.93856	6.97481	-45.7515	＜0.001
PBX1	3.33037	9.99604	45.7011	＜0.001
EVI2B	4.45566	8.56471	45.3744	＜0.001
GNG4	-3.4023	8.68977	-45.082	＜0.001
GULP1	4.48931	8.26455	45.0243	＜0.001
LHFPL6	3.62159	9.63223	44.9756	＜0.001
MX2	-3.998	6.72417	-44.8814	＜0.001
UBE2T	2.14625	10.9335	44.8107	＜0.001
DGKK	-3.88871	6.91396	-44.8063	＜0.001
MACROH2A2	-2.86822	7.32427	-44.6884	＜0.001
PRPS2	2.13353	10.8098	44.6484	＜0.001
TRIM29	4.30148	11.581	44.5127	＜0.001
IFI16	4.48381	8.40036	44.4827	＜0.001
APOA1	-3.69587	8.59592	-44.453	＜0.001
DSEL	6.35733	10.4705	44.283	＜0.001
FURIN	-2.45208	8.61223	-44.2354	＜0.001
MAPK13	-3.08932	7.93567	-44.2195	＜0.001
COL12A1	5.01212	9.27754	44.1817	＜0.001
EXPH5	3.48462	8.13065	44.1707	＜0.001
CLMP	3.81384	9.98341	44.0167	＜0.001
GIPC2	-3.43552	6.34078	-44.0079	＜0.001
CHST9	-3.59323	5.45611	-43.9438	＜0.001
MAP7	3.23329	8.92748	43.9427	＜0.001
KREMEN1	-2.76899	7.61935	-43.6974	＜0.001
SLAIN1	-3.14356	6.12221	-43.6241	＜0.001
F10	-3.97267	8.22866	-43.5289	＜0.001
AFDN	-2.41228	8.57174	-43.5102	＜0.001
RNF144A	-2.9694	6.71982	-43.494	＜0.001
LIN28B	-4.85864	5.04078	-43.4763	＜0.001
TSPAN8	3.8921	8.82541	43.4729	＜0.001
CMTM7	-3.27317	7.8374	-43.4655	＜0.001
PLPPR1	-3.82663	7.17063	-43.435	＜0.001
RGN	-3.74128	5.57504	-43.4311	＜0.001
FAM171A1	-2.82556	7.98925	-43.4289	＜0.001
PSTPIP2	2.84445	8.92768	43.4123	＜0.001
CD47	3.91684	10.0575	43.3925	＜0.001
FGL1	-7.08138	6.50899	-43.19	＜0.001
ANTXR1	2.39828	11.0066	43.1599	＜0.001
SRC	-2.19857	7.92754	-43.1578	＜0.001
CYP3A43	-3.47171	5.86583	-43.1156	＜0.001
GLDC	-2.65956	8.26647	-42.984	＜0.001
MAT1A	-3.48302	7.41282	-42.9182	＜0.001
ZNF556	-2.83528	7.04502	-42.8415	＜0.001
DQX1	-2.64799	7.40192	-42.8036	＜0.001
TRIM50	-3.05498	7.82277	-42.7734	＜0.001
NIPAL2	-3.09501	5.90619	-42.711	＜0.001
CRLF1	-2.41413	10.0638	-42.47	＜0.001
MBL2	-2.78071	6.82404	-42.4289	＜0.001
MAP4K4	-2.06019	10.0579	-42.2451	＜0.001
NUSAP1	2.05729	11.2465	42.1686	＜0.001
RHBG	-3.1006	7.73376	-41.8162	＜0.001
MLKL	2.1437	9.01656	41.8114	＜0.001
FOXA1	-2.38491	9.28954	-41.7635	＜0.001
MARVELD2	-2.83324	7.72569	-41.7108	＜0.001
ZNF827	-2.4611	7.41143	-41.6841	＜0.001
L1CAM	2.40847	10.4849	41.5918	＜0.001
VCAN	-4.34107	6.12715	-41.5739	＜0.001
DSC2	-4.4554	7.12234	-41.5447	＜0.001
HAMP	-3.13854	8.01681	-41.5231	＜0.001
IGF2BP2	-2.50093	8.87702	-41.5148	＜0.001
HK1	2.58748	8.37768	41.5104	＜0.001
MBOAT1	4.31706	9.03142	41.3039	＜0.001
SLC1A3	3.64812	8.42753	41.1424	＜0.001
CTBP2	1.86128	9.07109	41.0747	＜0.001
BCAM	-2.67148	8.60733	-41.0437	＜0.001
COCH	-3.20213	7.30437	-41.0094	＜0.001
HTRA1	2.45305	10.3546	40.9817	＜0.001
FBN2	5.36958	9.88063	40.8438	＜0.001
TPD52L1	4.43835	8.70882	40.815	＜0.001
DTL	2.736	11.3981	40.7697	＜0.001
MUC13	5.45535	9.5158	40.6669	＜0.001
ZNF367	2.01206	9.35918	40.5993	＜0.001
FRAS1	-3.24055	8.2933	-40.4529	＜0.001
MIXL1	-3.37847	7.94092	-40.3953	＜0.001
ODAM	-2.86187	4.66709	-40.2666	＜0.001
COL4A2	2.18423	8.96348	40.2353	＜0.001
FHL1	3.69715	9.11715	40.2212	＜0.001
KDM5D	-2.9161	6.60671	-40.1749	＜0.001
DUSP9	-2.68642	9.39527	-40.1225	＜0.001
SHANK2	-3.10333	7.30654	-40.0933	＜0.001
MAMLD1	3.03451	9.36424	40.0657	＜0.001
ADGRE5	2.51731	10.3904	39.9514	＜0.001
RNF43	-2.9849	8.27646	-39.9291	＜0.001
TMEM106C	1.79184	11.4337	39.9291	＜0.001
CLMN	-3.50985	6.48298	-39.8237	＜0.001
SOX5	-3.02963	6.61649	-39.8219	＜0.001
BEX1	-4.47724	6.99345	-39.7769	＜0.001
GPAT3	-3.48923	7.18045	-39.6565	＜0.001
STEAP2	-3.33363	6.17738	-39.5943	＜0.001
UBD	-2.88562	6.6867	-39.5508	＜0.001
WDR76	3.21971	10.1848	39.3915	＜0.001
RAB3B	-3.11809	7.24122	-39.3895	＜0.001
GPX8	4.45368	8.98962	39.374	＜0.001
RNF128	-3.22774	5.80545	-39.3514	＜0.001
GREB1L	3.16331	8.40334	39.2417	＜0.001
SOX9	-2.51766	8.88323	-39.1816	＜0.001
PPP4R4	-2.83828	5.50841	-39.0623	＜0.001
SSBP2	4.40693	9.79126	38.9303	＜0.001
SLC23A2	-2.29981	9.48099	-38.8796	＜0.001
OXCT1	4.40435	10.3723	38.8737	＜0.001
ZNF532	3.48048	9.57212	38.8224	＜0.001
FN1	-3.75886	10.6721	-38.6954	＜0.001
GLT8D2	5.52553	9.63385	38.6874	＜0.001
ANXA9	-2.54156	8.50644	-38.6655	＜0.001
PARP8	3.93768	9.15989	38.5465	＜0.001
ACSL1	-2.1193	10.0789	-38.5008	＜0.001
ATP11C	-3.75895	5.56824	-38.4603	＜0.001
B3GNT5	4.36116	8.86908	38.4531	＜0.001
PFKFB1	-2.83609	6.22437	-38.4086	＜0.001
STARD10	-3.59301	8.49297	-38.3644	＜0.001
GPNMB	4.51055	10.0387	38.3069	＜0.001
LIN7A	-3.63675	6.05597	-38.1697	＜0.001
KDSR	1.62426	10.6334	38.0585	＜0.001
SORBS1	-2.33665	6.45301	-38.0536	＜0.001
CAV1	6.13693	10.9107	38.0332	＜0.001
HS3ST3B1	-3.55144	6.99283	-37.9856	＜0.001
HSD17B11	-2.2434	9.87637	-37.977	＜0.001
SLCO3A1	3.15751	9.32398	37.9659	＜0.001
FGFR3	-3.67062	8.53304	-37.9302	＜0.001
NCAPG2	2.20099	9.76058	37.9082	＜0.001
FLNC	2.45984	9.36737	37.8418	＜0.001
KRT19	-4.02009	8.72189	-37.7505	＜0.001
FAM20A	-2.17099	6.49953	-37.7399	＜0.001
FST	-2.84335	8.01992	-37.7223	＜0.001
CEP55	2.69778	10.3855	37.619	＜0.001
IVNS1ABP	2.14692	10.3603	37.6135	＜0.001
FGFR1	-2.48385	8.19984	-37.6044	＜0.001
ARV1	1.76057	11.3685	37.6008	＜0.001
WDFY2	-1.96261	8.97431	-37.554	＜0.001
PDE10A	3.33098	8.31612	37.4784	＜0.001
CMTM3	-2.52889	9.28152	-37.4462	＜0.001
RHOG	2.30279	11.9949	37.4292	＜0.001
ENPP1	-2.52795	10.1432	-37.3882	＜0.001
EID1	3.1876	9.07518	37.3698	＜0.001
GPSM2	2.65608	10.087	37.3395	＜0.001
TCEA3	-2.98942	6.97907	-37.1712	＜0.001
CDYL2	3.12302	9.87945	37.1266	＜0.001
CHD3	2.10995	9.50384	37.0454	＜0.001
SLC17A2	-2.70938	6.77749	-37.0421	＜0.001
EPCAM	-5.60133	7.65911	-37.025	＜0.001
DOK6	-3.01795	6.38657	-36.9712	＜0.001
TESC	-2.54728	8.31312	-36.886	＜0.001
CHAF1B	1.65972	9.56718	36.8674	＜0.001
DOCK10	3.78056	8.45806	36.865	＜0.001
RBP4	-6.08649	8.73364	-36.7994	＜0.001
RASSF4	-3.09469	6.71535	-36.7207	＜0.001
LBP	-2.62705	7.16692	-36.7124	＜0.001
MGLL	2.78153	9.27312	36.7036	＜0.001
FGFR4	-2.76573	8.74871	-36.6548	＜0.001
RASA3	2.11763	8.27251	36.5962	＜0.001
ZNF790	-2.28906	5.53815	-36.5057	＜0.001
F2RL1	-3.43967	9.12367	-36.4936	＜0.001
SERPINA4	-2.98396	7.26487	-36.3846	＜0.001
MAGEA1	3.36619	9.088	36.3144	＜0.001
DHRS2	-5.29464	8.33168	-36.2867	＜0.001
FAM169A	-4.15639	7.46136	-36.2686	＜0.001
ZNF850	-2.78693	6.25353	-36.1559	＜0.001
CCN3	2.97723	9.58319	36.1453	＜0.001
GPR180	4.30831	9.57827	36.1417	＜0.001
LRIG1	-2.79877	7.4533	-36.1117	＜0.001
SMIM10	2.2993	8.64815	36.0137	＜0.001
GBAP1	3.29597	9.46602	35.9869	＜0.001
DNAJC1	1.69111	11.2241	35.9653	＜0.001
UGT2A3	-4.77035	5.3941	-35.9285	＜0.001
MPZ	-3.61948	6.7507	-35.9145	＜0.001
CYP4V2	-3.1846	6.56321	-35.8808	＜0.001
CYP4F11	-2.6097	6.86288	-35.8742	＜0.001
UBE2E2	2.30198	9.87563	35.8603	＜0.001
RNASEH2A	1.97081	10.073	35.8367	＜0.001
GREB1	-3.48561	8.38272	-35.8095	＜0.001
COL4A1	1.8272	7.91115	35.8035	＜0.001
RFC2	2.05672	11.0572	35.7785	＜0.001
CEP97	2.18516	9.35948	35.6759	＜0.001
AKR1C2	-4.15688	7.66631	-35.6665	＜0.001
GALNT7	2.63982	7.79607	35.6037	＜0.001
FOXQ1	-2.99799	8.40477	-35.5839	＜0.001
PLCB1	-4.24297	8.11675	-35.576	＜0.001
SLC37A1	1.92186	8.16255	35.5703	＜0.001
DPEP1	-3.23215	8.21805	-35.5425	＜0.001
TENM3	2.74435	8.60977	35.501	＜0.001
RAB15	-2.29537	7.29943	-35.4526	＜0.001
CAPG	2.42356	10.0381	35.3268	＜0.001
ITGA3	3.12368	10.2527	35.2828	＜0.001
EMB	2.61684	8.14648	35.2414	＜0.001
HPX	-2.87939	7.06255	-35.2359	＜0.001
TEX30	4.36416	8.15999	35.2302	＜0.001
VTN	-3.73339	8.81953	-35.1121	＜0.001
DAGLA	-2.14942	8.28649	-35.0309	＜0.001
SERINC5	-2.11929	9.50232	-34.9863	＜0.001
SLC25A30	-2.07781	7.47135	-34.8998	＜0.001
IL1RN	-3.36874	6.25358	-34.8996	＜0.001
ART4	-3.48617	5.74042	-34.8812	＜0.001
DUSP1	2.02854	12.5492	34.8765	＜0.001
FAP	3.72927	8.06387	34.8623	＜0.001
RTTN	2.35873	9.76596	34.7978	＜0.001
SVEP1	5.06853	9.45952	34.7823	＜0.001
SEMA6A	-3.20136	6.16864	-34.7537	＜0.001
SLC1A2	-2.9517	6.35418	-34.7342	＜0.001
DZIP1	-3.03015	6.38017	-34.7322	＜0.001
EFNA5	3.90752	9.3994	34.7146	＜0.001
ENPP2	-2.68575	6.32449	-34.7108	＜0.001
PIK3C2B	2.37798	9.64577	34.6585	＜0.001
KIAA1217	-2.64093	6.93945	-34.6567	＜0.001
G6PC	-3.22563	5.75289	-34.4804	＜0.001
NEU1	-2.19437	10.2692	-34.4774	＜0.001
AKR1C1	-4.43871	7.78506	-34.4119	＜0.001
XYLB	-2.05118	9.88506	-34.4024	＜0.001
FBXO31	-2.04105	9.04286	-34.3783	＜0.001
SH3BP5	2.9343	8.99094	34.3457	＜0.001
VEPH1	3.63548	7.84604	34.3257	＜0.001
SH3RF1	-1.92968	8.369	-34.2826	＜0.001
H2BC9	2.59324	11.7139	34.2805	＜0.001
RNF157	-3.51496	8.01932	-34.2566	＜0.001
GCA	-3.89971	5.77543	-34.2344	＜0.001
SULT1A2	-2.50331	9.02578	-34.1847	＜0.001
CYP4F2	-3.12666	6.51914	-34.177	＜0.001
PBK	2.07871	9.60488	34.1718	＜0.001
HSPB1	1.79195	12.8203	34.1666	＜0.001
ADGRL2	-3.49142	6.11825	-34.1318	＜0.001
RAB30	1.76314	9.25383	34.1082	＜0.001
FBXL21P	-3.79712	5.59375	-34.1069	＜0.001
LDOC1	3.61933	9.70514	34.0835	＜0.001
VPS35L	2.13205	8.1642	34.0374	＜0.001
KIF14	3.22843	9.43926	34.0357	＜0.001
OSBP2	1.79034	9.14965	33.985	＜0.001
TTLL7	3.55374	7.94078	33.9218	＜0.001
PCSK6	-2.79337	9.0082	-33.8772	＜0.001
CDK2	2.48301	11.0211	33.8305	＜0.001
DIAPH3	2.73995	9.50628	33.8167	＜0.001
IGDCC3	-3.10655	8.0017	-33.7774	＜0.001
OPN3	2.33226	10.726	33.6805	＜0.001
GRK3	-3.17184	7.01236	-33.6583	＜0.001
CES1	-5.18823	8.95383	-33.6406	＜0.001
ZNF717	3.37573	8.48626	33.6192	＜0.001
NHSL1	-3.25417	8.6386	-33.5674	＜0.001
TRIP13	2.01869	10.924	33.5447	＜0.001
PAQR5	1.86022	9.53322	33.5315	＜0.001
EXO1	3.17948	9.56119	33.486	＜0.001
ARSB	-2.26472	9.13565	-33.4147	＜0.001
MSRB3	1.81906	8.77698	33.4073	＜0.001
RPS6KA3	-1.91036	11.0827	-33.3987	＜0.001
AXL	2.29849	10.7732	33.3874	＜0.001
PLEKHB1	-2.28007	7.03306	-33.3533	＜0.001
TP53INP1	-3.47835	8.26323	-33.3203	＜0.001
MELK	1.75205	9.19598	33.3047	＜0.001
ALDH4A1	-3.07593	7.90199	-33.273	＜0.001
ZNF14	-2.11491	5.06032	-33.1069	＜0.001
CT83	3.58986	8.48138	33.1028	＜0.001
SPINK1	-3.27251	6.41776	-33.0792	＜0.001
GPAM	-2.33541	9.37215	-33.0277	＜0.001
RAD51AP1	2.38824	9.46239	33.0225	＜0.001
ZNF649	-2.43395	5.70263	-32.9976	＜0.001
SLC35D2	-2.01155	9.16148	-32.9013	＜0.001
POPDC3	2.45902	8.55766	32.8298	＜0.001
CYP4F12	-2.43237	6.26679	-32.7963	＜0.001
CHST10	-2.72471	6.90395	-32.6981	＜0.001
ANXA3	1.87242	11.3326	32.6468	＜0.001
ST3GAL4	2.00111	8.53268	32.5639	＜0.001
MGST3	1.6732	12.3741	32.407	＜0.001
ST6GAL1	-3.64755	9.48118	-32.3894	＜0.001
PRSS23	3.19661	7.66815	32.3267	＜0.001
PROM1	-2.75451	6.44545	-32.3042	＜0.001
EVA1A	-2.17208	6.91424	-32.2996	＜0.001
MASTL	1.79308	10.5186	32.2605	＜0.001
KIF23	1.79338	10.2485	32.252	＜0.001
FAM83A	3.36517	9.95073	32.2427	＜0.001
ABCG5	-2.518	6.33931	-32.2241	＜0.001
MYRF	-2.08545	7.53158	-32.2138	＜0.001
LIPG	-2.17952	7.0633	-32.182	＜0.001
ASGR1	-3.46893	7.89497	-32.1523	＜0.001
PDE3A	4.34004	10.3237	32.1496	＜0.001
ARHGEF9	2.342	9.53774	32.0979	＜0.001
ADRA2C	-2.17727	8.48267	-32.0607	＜0.001
SLC22A7	-2.06896	6.82086	-32.034	＜0.001
GPD1	-2.23428	7.58227	-32.0333	＜0.001
STRN3	-2.28148	10.1536	-32.031	＜0.001
HOXC13	1.73433	8.73956	32.011	＜0.001
ANGPTL2	-1.96786	6.94142	-32.0107	＜0.001
CX3CL1	-2.63765	8.16276	-31.9537	＜0.001
PRIM1	2.09132	10.1893	31.9336	＜0.001
HAUS1	2.00111	10.7709	31.8052	＜0.001
EHHADH	-2.19485	7.3208	-31.7962	＜0.001
SCN8A	2.35845	8.80304	31.7857	＜0.001
SERPINA11	-3.24814	7.82536	-31.7029	＜0.001
OGFRL1	2.04896	9.66919	31.6711	＜0.001
STK40	-1.99533	8.75396	-31.6705	＜0.001
PARVB	1.70386	9.68664	31.6058	＜0.001
SLC9B2	-2.08942	9.30264	-31.576	＜0.001
MAP2K6	2.65669	9.19952	31.5382	＜0.001
C1orf115	-1.96919	7.18471	-31.5181	＜0.001
EMP3	2.11235	10.7368	31.5158	＜0.001
TTYH3	-2.81799	9.17997	-31.4863	＜0.001
KIRREL1	3.48118	9.16942	31.41	＜0.001
BGN	-2.38744	8.09573	-31.3779	＜0.001
GYG2	-2.589	7.08216	-31.3682	＜0.001
PXDN	3.80758	9.6984	31.3492	＜0.001
PRLR	-2.80927	6.08603	-31.2851	＜0.001
NR1I2	-1.63902	6.53355	-31.2793	＜0.001
RACGAP1	1.98846	10.8924	31.2076	＜0.001
ANXA2	1.99565	12.0806	31.1801	＜0.001
PFKM	3.40187	9.94792	31.1603	＜0.001
PAPPA	2.82508	9.77722	31.1079	＜0.001
ZYG11A	2.85376	8.31419	31.1067	＜0.001
NR0B2	-3.45983	7.82121	-31.0991	＜0.001
GSTA1	-2.42211	6.19157	-31.0974	＜0.001
MPZL2	-5.12726	7.11166	-31.059	＜0.001
PMFBP1	-2.9822	6.66897	-31.0459	＜0.001
IL13RA1	-1.83167	10.2956	-31.0154	＜0.001
NDC80	2.10454	10.0944	30.9995	＜0.001
ERBB3	-3.18548	8.15036	-30.9941	＜0.001
DTNA	-2.52554	6.06539	-30.9626	＜0.001
RBMS3	3.42997	8.39544	30.9496	＜0.001
STEAP1	-3.25601	6.89765	-30.9406	＜0.001
NPC1L1	-2.33846	7.4276	-30.9267	＜0.001
ZNF382	-3.20707	7.01453	-30.9042	＜0.001
CDK10	1.69979	8.62275	30.9041	＜0.001
CCN2	-3.82318	9.11315	-30.903	＜0.001
CCND3	2.32124	11.1563	30.8604	＜0.001
TGOLN2	-1.43298	10.0462	-30.853	＜0.001
PDP1	1.99452	11.0095	30.8422	＜0.001
AKR1B10	-3.75293	6.29623	-30.8388	＜0.001
TRMT2B	1.55825	9.3742	30.8205	＜0.001
ITGB3BP	1.92459	9.93087	30.7932	＜0.001
PAQR8	-3.14655	7.37828	-30.7839	＜0.001
ABLIM3	1.9586	9.84001	30.7592	＜0.001
ARHGAP18	-2.58246	9.35115	-30.7462	＜0.001
CYP4F3	-2.65061	6.80271	-30.7345	＜0.001
EMP1	5.09957	9.84425	30.6885	＜0.001
RHOD	2.41224	10.6437	30.6661	＜0.001
AXIN2	-2.57081	7.43427	-30.6588	＜0.001
EPB41L5	-2.09758	8.87488	-30.6343	＜0.001
CERS4	-2.6892	7.66215	-30.6005	＜0.001
EML4	-2.17463	11.0781	-30.587	＜0.001
STEAP4	6.74016	10.0176	30.5557	＜0.001
TRIM71	-2.48794	8.74169	-30.5283	＜0.001
RCBTB1	-2.05557	8.59442	-30.4955	＜0.001
CSGALNACT1	2.5958	8.59181	30.4913	＜0.001
HPN	-2.23344	7.64061	-30.4512	＜0.001
LDLRAD1	-2.20651	7.58242	-30.4363	＜0.001
DIPK1A	-3.36352	6.07373	-30.4296	＜0.001
PRKAG1	1.72387	11.5409	30.3576	＜0.001
PDE11A	-2.80979	6.33386	-30.3513	＜0.001
SLC17A9	-2.09973	9.66037	-30.343	＜0.001
H3C6	-2.68669	4.53996	-30.334	＜0.001
S100A11	1.4775	12.4311	30.3233	＜0.001
VGLL3	4.59487	9.1296	30.2878	＜0.001
IQGAP1	1.31166	11.8752	30.2599	＜0.001
PRSS21	1.51725	10.2244	30.258	＜0.001
HNMT	-2.74058	8.04758	-30.2215	＜0.001
FAXDC2	-2.48345	7.97025	-30.2086	＜0.001
CSRP1	2.10688	12.0378	30.1484	＜0.001
HYAL1	-2.06544	9.96631	-30.1049	＜0.001
KNTC1	2.26516	9.75214	30.0333	＜0.001
SCN9A	-2.73794	6.43586	-30.0331	＜0.001
PSD3	-2.90528	7.12007	-29.9725	＜0.001
MLXIPL	-3.28359	8.24416	-29.9692	＜0.001
MYEF2	-2.85157	5.64456	-29.9646	＜0.001
PCBP4	-1.83185	8.34743	-29.961	＜0.001
SKA1	2.26516	9.61072	29.9566	＜0.001
CAVIN2	-2.43829	6.81101	-29.9377	＜0.001
RNF130	-2.65244	7.92721	-29.9004	＜0.001
MDC1	1.77606	10.0113	29.8801	＜0.001
ORC1	1.98791	8.30121	29.8601	＜0.001
CEMIP	-3.16552	7.23827	-29.8548	＜0.001
NINL	-1.46912	7.95358	-29.8334	＜0.001
NUP205	1.55593	10.597	29.822	＜0.001
DCN	5.78981	9.66559	29.7907	＜0.001
DNER	3.32612	9.38023	29.767	＜0.001
PNPLA3	-2.5787	8.37608	-29.7629	＜0.001
LYVE1	-2.76622	5.55169	-29.7482	＜0.001
NCK2	-1.68585	9.72802	-29.7255	＜0.001
STK33	-2.07259	5.37285	-29.6692	＜0.001
ADAP1	-2.20201	7.84078	-29.6664	＜0.001
SLC51B	-3.02065	8.29612	-29.6489	＜0.001
NCAPD2	1.41499	11.4517	29.6432	＜0.001
ZNF354A	1.84393	7.76707	29.6263	＜0.001
SSUH2	-2.53843	7.58027	-29.6041	＜0.001
CHEK1	1.69838	10.491	29.4609	＜0.001
RAPGEF5	-2.91042	6.14558	-29.3854	＜0.001
SLC39A5	-3.27426	7.92955	-29.3848	＜0.001
NAV1	2.03095	8.47139	29.3765	＜0.001
SFR1	2.88928	8.7194	29.3761	＜0.001
DSN1	1.88475	10.7004	29.3208	＜0.001
SPON2	-2.06867	7.82146	-29.163	＜0.001
MCAM	2.25913	10.6967	29.1596	＜0.001
SIMC1	-2.47025	5.60726	-29.1408	＜0.001
C8A	-1.91095	5.60681	-29.1394	＜0.001
GNAZ	-2.09059	8.07152	-29.1324	＜0.001
ADCY3	2.63836	9.1052	29.1284	＜0.001
SOBP	-3.2319	7.147	-29.0681	＜0.001
ULK2	2.77955	8.07449	29.0375	＜0.001
SLCO2B1	-3.26226	6.626	-29.0296	＜0.001
SLC29A4	-2.29204	8.10884	-29.0204	＜0.001
MPV17L	-2.58396	9.18234	-28.9035	＜0.001
GSN	-2.76079	9.01972	-28.8438	＜0.001
PODXL	3.28923	10.4141	28.8257	＜0.001
ETFB	-1.67518	9.76605	-28.8056	＜0.001
ARSJ	2.88819	7.58836	28.7546	＜0.001
UGT2B7	-3.35502	4.868	-28.7413	＜0.001
RBM23	2.09242	8.74553	28.7272	＜0.001
SHROOM3	2.15479	8.14599	28.705	＜0.001
AFMID	-2.43347	8.67358	-28.6653	＜0.001
DOCK9	1.59746	9.34998	28.6631	＜0.001
TXLNGY	-3.5999	5.5474	-28.5746	＜0.001
RNF31	-1.42585	8.62806	-28.5615	＜0.001
ACOX2	-2.60853	6.71331	-28.5573	＜0.001
CMTM8	-2.76655	7.74515	-28.5336	＜0.001
NEMP1	1.70856	10.5588	28.5329	＜0.001
CAPN2	1.30176	11.4353	28.5056	＜0.001
ANXA2P2	1.9089	12.471	28.4866	＜0.001
APOL1	-2.22915	6.94446	-28.4852	＜0.001
TPM2	2.8023	10.3011	28.4554	＜0.001
AKAP12	-1.7813	9.13024	-28.4026	＜0.001
NFIB	2.84901	10.3377	28.3976	＜0.001
FANCD2	1.77467	9.38133	28.3778	＜0.001
SHCBP1	1.87772	9.87654	28.3765	＜0.001
HMGA2	-2.61771	8.31799	-28.3391	＜0.001
SPAG5	2.00302	10.366	28.3161	＜0.001
GPR1	2.18472	8.6541	28.3042	＜0.001
USP9Y	-2.38211	5.88196	-28.2348	＜0.001
BBS5	-2.26551	5.41835	-28.1309	＜0.001
IL18	4.21551	10.0048	28.1066	＜0.001
ROR1	2.29724	9.64332	28.0786	＜0.001
PTCHD4	-2.53404	7.70543	-28.0681	＜0.001
PSCA	2.95814	10.6821	28.0675	＜0.001
GATA4	-2.08743	7.8871	-28.0423	＜0.001
RGL1	-1.69608	8.552	-28.0262	＜0.001
LAD1	-2.65319	8.08838	-28.0137	＜0.001
SGK2	-2.04169	6.88207	-27.9835	＜0.001
CGAS	3.65666	8.23984	27.9705	＜0.001
ACAD9	1.3598	10.625	27.9648	＜0.001
DHTKD1	1.64245	9.81174	27.9339	＜0.001
NRCAM	2.74765	8.10506	27.9273	＜0.001
YAP1	1.36512	12.706	27.9253	＜0.001
LSR	-1.34281	8.92427	-27.9023	＜0.001
PLPP6	-1.35845	8.18902	-27.9007	＜0.001
TWIST1	1.91479	9.29026	27.8935	＜0.001
THPO	-2.03882	7.03615	-27.864	＜0.001
LDLRAD3	1.47512	10.183	27.8574	＜0.001
HTR3B	-2.05818	5.45575	-27.8295	＜0.001
ARHGAP11B	1.66951	9.30401	27.7953	＜0.001
GRHL1	-1.8833	6.84643	-27.7763	＜0.001
CPN1	-2.57696	6.22906	-27.7566	＜0.001
EPS8L3	-2.0851	7.66598	-27.7552	＜0.001
IQSEC1	-1.58782	9.19574	-27.7541	＜0.001
CTSH	-3.68488	9.10823	-27.7421	＜0.001
SCAMP5	-2.32769	7.88986	-27.7411	＜0.001
TLR6	2.64391	7.43293	27.7259	＜0.001
VPS45	1.54028	10.823	27.7252	＜0.001
NEK2	1.68483	10.2165	27.7008	＜0.001
C18orf54	3.03398	8.64471	27.696	＜0.001
MMP24	1.52176	8.74746	27.6879	＜0.001
SPATA18	-2.34441	6.19084	-27.6756	＜0.001
HYI	1.45218	9.76991	27.6705	＜0.001
VWCE	-2.16958	7.74495	-27.6383	＜0.001
ITGB8	3.98006	8.91536	27.6242	＜0.001
PLCB4	2.25494	7.10435	27.5943	＜0.001
RPL39L	2.37017	7.58897	27.5843	＜0.001
FGD6	2.23657	9.60564	27.5489	＜0.001
ZNF585B	-1.93371	5.76042	-27.5111	＜0.001
PMAIP1	2.38285	10.2032	27.5028	＜0.001
TMEM59L	-1.70574	8.14737	-27.4962	＜0.001
LARGE1	-2.39189	6.83678	-27.4698	＜0.001
TULP4	-1.5987	9.51364	-27.4473	＜0.001
DONSON	1.24573	11.095	27.4421	＜0.001
EFNB2	4.12121	8.71793	27.4366	＜0.001
SUGCT	-2.4265	6.07978	-27.4303	＜0.001
LRRK1	2.13249	8.3287	27.4274	＜0.001
SPOCK2	-1.83059	8.00189	-27.4124	＜0.001
SEMA3C	3.91773	8.88347	27.4042	＜0.001
CNTNAP4	2.30196	7.72363	27.3841	＜0.001
HROB	1.43882	8.74853	27.3829	＜0.001
ZFY	-1.90942	6.40213	-27.3517	＜0.001
TMEM47	2.71356	9.34905	27.2684	＜0.001
TMEM140	-2.24761	7.53901	-27.2406	＜0.001
STAC	1.5734	7.06497	27.2334	＜0.001
IFT43	2.49378	7.84563	27.2232	＜0.001
CSTA	-1.87734	5.99085	-27.2199	＜0.001
TSC22D3	2.67634	9.99616	27.1957	＜0.001
GRAMD1B	3.09651	9.8049	27.1282	＜0.001
STRIP2	1.85673	8.82858	27.0757	＜0.001
PRAF2	2.76302	9.63017	27.063	＜0.001
UNC93A	-1.89873	6.90032	-27.0625	＜0.001
MOGAT3	-2.64643	7.33938	-27.007	＜0.001
SOAT2	-2.77598	7.41187	-27.0014	＜0.001
SGO1	1.63824	9.73257	26.9917	＜0.001
CYP2R1	2.05956	8.34456	26.9812	＜0.001
PLCE1	3.69817	9.52285	26.9731	＜0.001
TTC6	-2.04086	5.14236	-26.962	＜0.001
NUP155	1.54067	12.3652	26.9618	＜0.001
TGFBR2	-1.76585	10.5477	-26.9364	＜0.001
CPNE8	2.6022	9.52911	26.9258	＜0.001
MIA2	-1.78074	6.70488	-26.9145	＜0.001
TRIM16	1.9522	9.71306	26.9119	＜0.001
PFKP	3.48816	10.785	26.9083	＜0.001
MYORG	-2.90045	8.63557	-26.8616	＜0.001
WDHD1	2.07379	9.06944	26.8455	＜0.001
CENPL	2.24182	8.38311	26.844	＜0.001
CSPG4	2.57196	7.87582	26.8395	＜0.001
MMD	-2.63971	9.55993	-26.8336	＜0.001
AHNAK	1.37449	10.6706	26.8327	＜0.001
CYB561	1.53054	7.60759	26.7976	＜0.001
KLF5	2.5201	10.7201	26.7772	＜0.001
AP1S1	1.54294	10.3201	26.7693	＜0.001
GLCCI1	2.08507	9.07629	26.7615	＜0.001
PHF6	1.49933	9.72565	26.7564	＜0.001
CIT	1.96092	9.79561	26.637	＜0.001
RTKN	-1.9394	9.19931	-26.6104	＜0.001
P2RY8	-2.24771	6.2893	-26.5443	＜0.001
FMNL1	2.00187	9.17393	26.5182	＜0.001
ATP6V0E2	-1.71298	9.31827	-26.4831	＜0.001
SYNJ2	-1.71546	8.80215	-26.4679	＜0.001
POLD3	2.52495	9.3721	26.4605	＜0.001
XPNPEP2	-1.81898	6.92543	-26.4458	＜0.001
SULT1C4	-2.56408	5.08131	-26.4277	＜0.001
NUP62CL	2.52277	8.25459	26.4136	＜0.001
MYOM3	-1.97585	7.03297	-26.3433	＜0.001
NCAPD3	1.68964	10.2191	26.3357	＜0.001
ZNF114	-2.75407	6.0738	-26.3268	＜0.001
TMEM150A	-2.05854	8.56683	-26.3192	＜0.001
FAM168B	-1.44727	9.52397	-26.2988	＜0.001
MICU3	-2.1	5.9014	-26.2502	＜0.001
MUC15	-3.00212	5.94641	-26.2492	＜0.001
RARG	2.15033	8.7087	26.2418	＜0.001
C19orf33	2.04553	10.5803	26.1948	＜0.001
CDA	2.20914	11.1835	26.184	＜0.001
TNFRSF10B	-1.23078	10.1907	-26.1742	＜0.001
SLC7A1	-1.63437	10.1249	-26.1678	＜0.001
MBD4	1.55456	10.2138	26.1573	＜0.001
CKAP2L	2.04932	10.0559	26.1084	＜0.001
IMPA2	1.64804	9.60997	26.1054	＜0.001
AQP11	-1.9079	7.14975	-26.097	＜0.001
MGAT5	-2.02496	8.27127	-26.0871	＜0.001
CREB3L3	-2.23454	7.81679	-26.0784	＜0.001
TANC2	3.5699	9.40093	26.0771	＜0.001
SLC6A15	2.93959	7.37662	26.0538	＜0.001
BVES	-2.9049	5.85366	-26.0404	＜0.001
CRYAB	2.82943	8.46162	26.04	＜0.001
PLPP3	-2.00439	10.588	-26.0214	＜0.001
MCM2	1.60244	10.2883	26.0183	＜0.001
ACOT13	1.27054	12.0965	25.9928	＜0.001
LINC00526	-1.67093	7.79115	-25.9868	＜0.001
CAMK2N1	-3.03013	10.0354	-25.9702	＜0.001
C8B	-1.49872	5.86892	-25.9696	＜0.001
ARMC4	2.60752	7.75821	25.9404	＜0.001
CENPI	2.41032	9.8729	25.9253	＜0.001
DCAF11	-2.06817	9.15821	-25.9208	＜0.001
CIP2A	2.0475	9.66653	25.9168	＜0.001
TRPS1	3.04241	7.589	25.9059	＜0.001
MCUB	2.22875	8.61748	25.8951	＜0.001
ZNF256	-2.18503	6.40185	-25.8935	＜0.001
ISYNA1	-1.87652	7.6347	-25.8866	＜0.001
PDLIM1	-1.70154	10.2875	-25.8651	＜0.001
USP7	-1.22976	10.9657	-25.8253	＜0.001
ICAM2	-2.07954	7.41902	-25.7997	＜0.001
GLUL	-2.4838	8.35998	-25.7765	＜0.001
SLC2A8	-1.58659	9.31241	-25.7584	＜0.001
EPHX2	-2.50354	5.87896	-25.7525	＜0.001
SMARCA1	-2.52049	9.70887	-25.7421	＜0.001
CD9	2.28604	10.6986	25.738	＜0.001
CHST11	2.76723	10.3853	25.7148	＜0.001
ZNF625-ZNF20	-2.39063	7.59026	-25.7123	＜0.001
TNFAIP6	3.07385	7.89247	25.7081	＜0.001
ENTPD5	-1.5487	8.36923	-25.6997	＜0.001
PER1	2.13438	9.5356	25.626	＜0.001
TOPBP1	1.55135	10.8463	25.5938	＜0.001
TKFC	-1.56008	9.34378	-25.5843	＜0.001
POLA2	2.1285	8.65489	25.5708	＜0.001
NNT	1.82849	11.6319	25.472	＜0.001
LUM	5.25131	9.24467	25.4544	＜0.001
CDO1	-1.66497	6.57719	-25.443	＜0.001
MFHAS1	-1.46329	9.68538	-25.4402	＜0.001
NELL2	3.14811	7.95775	25.4393	＜0.001
SH3BGRL	1.59066	11.705	25.4132	＜0.001
IGF2BP1	-2.04261	10.2684	-25.4013	＜0.001
NR6A1	-2.66164	7.9505	-25.3959	＜0.001
EDA	-1.86228	6.72445	-25.3905	＜0.001
FANCI	2.15607	9.90702	25.3614	＜0.001
SENP1	1.17033	11.539	25.3549	＜0.001
GMDS	-1.91624	10.2559	-25.3414	＜0.001
LRRC8B	-2.39036	7.82586	-25.3282	＜0.001
MAPRE3	2.43161	8.65744	25.3236	＜0.001
TMEM177	-1.66463	9.53872	-25.3128	＜0.001
KIF2C	1.69094	9.1202	25.3105	＜0.001
DDC	-1.82505	7.29637	-25.2654	＜0.001
AVPI1	1.73427	12.1451	25.1803	＜0.001
ALDH9A1	1.59593	10.2276	25.1792	＜0.001
CMIP	-1.38372	10.5566	-25.1602	＜0.001
PLA2G12B	-1.8018	7.0953	-25.144	＜0.001
FBN1	2.38573	8.78998	25.1437	＜0.001
CEP295	1.80736	9.12163	25.1269	＜0.001
LTBP1	1.7336	8.48001	25.1221	＜0.001
NSMF	-1.37395	9.81339	-25.1163	＜0.001
DMTN	-2.07801	8.44977	-25.0837	＜0.001
ACSS1	-1.66657	7.50075	-25.0773	＜0.001
LINC00472	2.12436	8.08137	25.0727	＜0.001
INHBC	-2.34101	7.17395	-25.053	＜0.001
PCYT1B	-1.70356	6.52935	-25.021	＜0.001
RFC5	1.8127	10.0454	24.996	＜0.001
CNNM1	-2.18613	6.31647	-24.9935	＜0.001
LMBRD2	2.99419	9.73482	24.9821	＜0.001
RNF135	2.07078	8.59663	24.9677	＜0.001
SUSD1	-2.31278	8.25519	-24.9626	＜0.001
PDK4	5.55475	10.3953	24.9578	＜0.001
SCNN1A	2.1003	10.2496	24.9435	＜0.001
TRMT12	1.68342	7.72762	24.938	＜0.001
MPP6	1.42374	9.83257	24.9342	＜0.001
RAD21	1.22611	11.3024	24.9166	＜0.001
CTSE	-2.3522	6.74742	-24.902	＜0.001
FIGNL1	2.01922	8.51219	24.9018	＜0.001
ACOX1	-1.6125	9.63232	-24.8915	＜0.001
CRYL1	-2.28311	7.4414	-24.8882	＜0.001
LOC100134868	-2.83355	6.86967	-24.8854	＜0.001
BNC2	2.33914	7.86745	24.8735	＜0.001
FANCG	1.35995	8.51298	24.8555	＜0.001
PLPP2	1.78971	10.6299	24.8532	＜0.001
FOLR1	2.56764	8.74445	24.8521	＜0.001
TARS1	1.18767	11.8032	24.8419	＜0.001
ZNF570	-2.48389	5.71993	-24.8208	＜0.001
SV2A	-2.01058	6.87067	-24.8111	＜0.001
PTGR1	2.14107	9.2859	24.7827	＜0.001
TTC13	1.38689	10.0191	24.7714	＜0.001
TDRP	-1.66871	6.78821	-24.7695	＜0.001
RAD18	1.55281	10.0816	24.7445	＜0.001
FABP3	4.21664	9.6988	24.6983	＜0.001
IGFBP1	-4.29556	9.45123	-24.6978	＜0.001
ELF4	1.75801	8.90556	24.6958	＜0.001
RPA1	1.31052	9.88502	24.6746	＜0.001
SQLE	-1.54944	10.7897	-24.6744	＜0.001
PSMC3IP	1.37761	8.23644	24.637	＜0.001
SEPHS2	-1.4024	9.95435	-24.6195	＜0.001
PLEKHB2	-1.87839	9.92809	-24.6044	＜0.001
RCOR2	-1.26368	7.17456	-24.5961	＜0.001
PMP22	1.56122	10.887	24.5924	＜0.001
RACGAP1P	1.54128	7.09268	24.5832	＜0.001
CD55	1.47524	12.4287	24.5753	＜0.001
ZNF583	-2.61248	5.63155	-24.5426	＜0.001
FHIT	-2.12826	5.78346	-24.5262	＜0.001
MCTS1	1.19786	9.26595	24.522	＜0.001
CPM	3.84222	8.82446	24.4871	＜0.001
SLC19A3	-1.57796	6.28063	-24.47	＜0.001
TRIM15	-1.50073	7.75408	-24.4669	＜0.001
CDK1	1.94903	9.75632	24.4373	＜0.001
DDAH1	-1.27066	10.3949	-24.4252	＜0.001
SPRED2	-1.27887	10.411	-24.4093	＜0.001
LIN9	2.04406	8.8151	24.3927	＜0.001
VWDE	1.91575	7.49238	24.3843	＜0.001
NRSN2	-2.60489	7.76897	-24.3794	＜0.001
IL17RB	-3.00461	8.14923	-24.3663	＜0.001
UGDH	-1.34501	11.8607	-24.3638	＜0.001
HNF1A	-1.95511	7.65358	-24.3607	＜0.001
NGEF	-1.73597	7.46445	-24.3599	＜0.001
TMEM98	-2.30292	7.77522	-24.3468	＜0.001
APOO	1.68263	11.1147	24.3461	＜0.001
IMPACT	1.77304	9.40623	24.3233	＜0.001
ANAPC15	1.46935	10.2481	24.3203	＜0.001
ECT2	1.49407	9.99206	24.2723	＜0.001
GUF1	-1.51106	9.42467	-24.2663	＜0.001
PARP6	2.95553	9.41597	24.2311	＜0.001
RAD51	1.74162	9.27517	24.2213	＜0.001
CUEDC2	1.753	9.93906	24.2183	＜0.001
CCND2	-2.47633	7.01195	-24.2047	＜0.001
C16orf70	-1.64528	10.1813	-24.1898	＜0.001
SLC1A1	2.66353	8.10004	24.1815	＜0.001
JAG1	-2.08145	10.2089	-24.1626	＜0.001
NRM	1.3035	9.77471	24.1558	＜0.001
IDH3G	1.1482	11.9992	24.1547	＜0.001
ANKS4B	-2.89626	7.31595	-24.1497	＜0.001
BPGM	1.8181	8.93409	24.1489	＜0.001
MIS18A	1.26669	8.85032	24.1119	＜0.001
SLC26A2	2.77784	10.2085	24.1073	＜0.001
ETS2	1.17698	11.4986	24.1024	＜0.001
ACVR2A	-2.22638	7.48361	-24.0697	＜0.001
SDCBP	1.57549	12.246	24.0504	＜0.001
NDRG2	-1.93123	8.22153	-24.0318	＜0.001
CPLX2	-2.67139	7.59539	-24.0269	＜0.001
MBNL3	-2.41146	10.4099	-24.0139	＜0.001
LIPH	2.14053	8.12012	24.0099	＜0.001
TPD52	1.50467	8.6416	23.9998	＜0.001
MSL3	1.34936	8.87518	23.9953	＜0.001
PRR5L	2.81292	9.11511	23.9926	＜0.001
TM4SF5	-2.70913	8.24713	-23.9665	＜0.001
DCLK2	1.92262	7.44859	23.9556	＜0.001
LAMA1	1.64354	7.84198	23.9522	＜0.001
L3MBTL4	-1.73774	7.36188	-23.9512	＜0.001
SSC4D	-1.75085	7.9422	-23.9362	＜0.001
KIF20A	1.55636	10.7936	23.9326	＜0.001
LYPD6	1.44175	8.27756	23.8933	＜0.001
PRDM1	2.66992	8.24026	23.8908	＜0.001
S100A4	2.49644	9.32474	23.8869	＜0.001
LOC153684	1.32114	7.95419	23.8835	＜0.001
ARNTL	1.50141	8.38347	23.8692	＜0.001
FAM102B	2.10429	8.4826	23.8581	＜0.001
TSPAN12	2.3843	8.24259	23.8549	＜0.001
PCNX2	1.67679	7.73484	23.8059	＜0.001
TRIM24	-1.58528	10.2782	-23.7963	＜0.001
CSF2RA	2.58243	8.15868	23.7833	＜0.001
MARVELD1	2.80279	10.5206	23.7829	＜0.001
HERC4	1.83767	9.77392	23.7594	＜0.001
CDKN2B	1.5415	9.06178	23.7586	＜0.001
TSPAN33	-1.76887	7.46152	-23.7504	＜0.001
EHBP1	-1.62472	10.201	-23.7447	＜0.001
TPTE	2.9465	7.09099	23.7353	＜0.001
SH2D4A	1.8046	9.2965	23.7193	＜0.001
LARGE2	-1.43441	8.0399	-23.7119	＜0.001
ROR2	2.64046	8.91181	23.7039	＜0.001
NGDN	-1.89155	9.25461	-23.6976	＜0.001
SPECC1	1.43698	9.77469	23.6924	＜0.001
TFF3	-1.27556	7.2391	-23.6514	＜0.001
ASPM	3.03142	9.96745	23.6388	＜0.001
SESTD1	-1.90155	9.16215	-23.6199	＜0.001
HPSE	2.02293	8.1516	23.6187	＜0.001
TFB1M	-1.72164	9.49551	-23.6068	＜0.001
BCL2L1	-1.18664	11.5824	-23.6027	＜0.001
SUPV3L1	1.1967	11.2862	23.5649	＜0.001
SLC41A1	1.8255	9.86613	23.5611	＜0.001
OSBPL5	2.28302	8.35167	23.5539	＜0.001
ATP2B4	2.22382	10.758	23.5324	＜0.001
ZHX2	-2.23791	8.47996	-23.5279	＜0.001
BOK	-1.45644	8.80453	-23.4989	＜0.001
ADAM15	1.70509	9.77601	23.4917	＜0.001
SLC1A4	-1.45957	9.59821	-23.4852	＜0.001
N4BP2L1	-1.06607	5.48497	-23.4658	＜0.001
RTL8A	2.34979	10.6608	23.4567	＜0.001
EXOC3	1.2103	9.44562	23.4427	＜0.001
SLC39A14	-1.15277	11.414	-23.4258	＜0.001
ZNF626	-1.84179	6.73194	-23.4029	＜0.001
SHBG	-2.05667	7.29941	-23.394	＜0.001
SYT17	2.75069	8.90521	23.394	＜0.001
KLF12	1.6786	8.81464	23.381	＜0.001
TCIM	-2.22476	6.6628	-23.3765	＜0.001
KCNG3	-2.21526	6.83901	-23.3703	＜0.001
NFKB2	1.4935	9.48115	23.3658	＜0.001
GRID1	1.37393	8.55599	23.362	＜0.001
PLEK2	2.21773	9.27247	23.3579	＜0.001
ODF2L	3.70997	7.50475	23.3496	＜0.001
CA13	-2.55592	7.52308	-23.3437	＜0.001
FCGRT	-1.95579	8.62497	-23.3294	＜0.001
NIBAN2	1.44782	10.2984	23.3103	＜0.001
NOD1	1.484	8.1111	23.282	＜0.001
VPS29	1.12166	10.6508	23.2396	＜0.001
GMPR2	-1.12764	9.98498	-23.235	＜0.001
DGKH	2.07615	7.34803	23.2303	＜0.001
NIBAN1	4.00825	9.356	23.2295	＜0.001
TNFAIP2	1.48774	9.01598	23.2094	＜0.001
ACSL4	-1.4858	10.1893	-23.2031	＜0.001
RFLNB	-1.8076	8.6638	-23.1462	＜0.001
BRCA1	2.13824	9.25412	23.0702	＜0.001
WWTR1	-1.32712	9.92548	-23.0536	＜0.001
SCN1A	-2.75952	5.36131	-23.0469	＜0.001
CRYBG1	-2.72859	7.62481	-23.0343	＜0.001
TNRC6C	-1.92456	7.63304	-22.9978	＜0.001
PRKACB	1.76974	9.25548	22.9897	＜0.001
SAMD12	2.81989	7.39037	22.956	＜0.001
C3	-1.13415	12.8984	-22.9447	＜0.001
TMC5	2.67163	8.28884	22.9353	＜0.001
C14orf119	-1.2307	9.96647	-22.9145	＜0.001
MCM5	1.45025	10.1176	22.909	＜0.001
MYO5B	-1.87238	8.4863	-22.9049	＜0.001
KANK1	-1.48295	8.38261	-22.9049	＜0.001
EPHA1	-1.5801	7.1645	-22.892	＜0.001
BAGE4	1.40331	9.3031	22.8868	＜0.001
HS2ST1	-1.44639	9.7469	-22.8845	＜0.001
C5orf51	1.17014	11.7844	22.8822	＜0.001
ZNF35	2.68668	7.50686	22.8759	＜0.001
ZNF618	1.70931	7.98106	22.8654	＜0.001
BAGE5	1.47528	9.73035	22.8514	＜0.001
RALGAPA1	-1.62073	10.244	-22.7852	＜0.001
HLTF	2.53637	10.4707	22.7671	＜0.001
PRR11	1.76021	10.3884	22.7358	＜0.001
LCP1	-1.47404	6.21129	-22.7317	＜0.001
SLC47A1	-2.6206	9.66673	-22.7261	＜0.001
IL1R2	-1.6053	6.54756	-22.6876	＜0.001
CHN2	-2.69334	8.88075	-22.6699	＜0.001
CDPF1	1.22522	8.77512	22.6607	＜0.001
NFE2L3	-1.58265	8.34898	-22.6545	＜0.001
HPS3	2.08346	11.8704	22.6079	＜0.001
TM7SF2	-1.8694	8.04282	-22.5949	＜0.001
CBX5	1.3364	12.3175	22.5923	＜0.001
ALOX12P2	-1.63144	6.53331	-22.5868	＜0.001
KBTBD8	-1.65767	5.54642	-22.5865	＜0.001
IGF2R	-1.2844	10.7549	-22.579	＜0.001
DCAF4	-1.2694	8.48254	-22.5785	＜0.001
SERTAD4	3.33058	8.69676	22.561	＜0.001
SLC22A5	1.40728	9.69789	22.5367	＜0.001
MCM6	1.61742	9.01117	22.5283	＜0.001
TIMELESS	1.53155	9.02573	22.5271	＜0.001
ALX1	2.50495	7.30334	22.4968	＜0.001
GCNT1	2.17497	7.59144	22.4415	＜0.001
MKI67	1.78918	10.99	22.433	＜0.001
TP53BP1	1.21029	9.18758	22.4302	＜0.001
ACBD5	1.6355	9.49457	22.427	＜0.001
MITF	3.11596	9.06841	22.4209	＜0.001
REXO5	1.67813	8.42526	22.4188	＜0.001
FBXO2	-1.44423	8.49022	-22.4185	＜0.001
HENMT1	2.26506	7.32305	22.4119	＜0.001
ABCG8	-1.62962	6.84836	-22.3984	＜0.001
KRT80	2.22591	9.27997	22.3862	＜0.001
RAB31	2.18915	11.0616	22.381	＜0.001
ZNF501	-1.49756	5.81488	-22.3474	＜0.001
SLC6A4	-1.6045	6.72868	-22.3459	＜0.001
FAM83D	1.03153	10.4909	22.3335	＜0.001
QPRT	-1.18492	11.2168	-22.3232	＜0.001
CMBL	1.89302	11.2058	22.2905	＜0.001
KIF11	2.11052	10.2149	22.2829	＜0.001
ESPL1	1.72458	8.90375	22.2667	＜0.001
MYO1E	1.70105	10.3414	22.2535	＜0.001
CCDC84	1.11988	10.2981	22.2478	＜0.001
TET1	-3.00902	5.75662	-22.2447	＜0.001
POR	-1.2651	10.6083	-22.2374	＜0.001
TDRD3	1.10717	9.20802	22.2086	＜0.001
NR5A1	-2.09909	7.54815	-22.2067	＜0.001
ARL6IP5	1.18826	11.9902	22.175	＜0.001
KRTAP3-1	-1.46436	6.83574	-22.1702	＜0.001
ZNF737	-3.14881	6.50945	-22.1382	＜0.001
NFKBIA	-1.03359	11.3461	-22.1334	＜0.001
SFT2D1	-1.26468	9.45323	-22.1331	＜0.001
PSME2	-1.40481	10.296	-22.1302	＜0.001
PRAME	2.7322	7.70658	22.1175	＜0.001
ANGPTL1	-1.75742	5.24963	-22.1168	＜0.001
HOXA2	-1.68591	6.28879	-22.1157	＜0.001
PLAC8	2.43862	11.1416	22.1152	＜0.001
FAM43A	-1.3475	8.20774	-22.1066	＜0.001
DGLUCY	-2.37544	6.67628	-22.0771	＜0.001
RFC4	1.88343	10.616	22.0757	＜0.001
SLC12A7	-1.33292	8.25553	-22.0746	＜0.001
TESK2	-1.56507	6.99	-22.0615	＜0.001
SLC39A4	-1.27554	8.85872	-22.049	＜0.001
KCNK1	2.59108	8.14421	22.0248	＜0.001
XCL1	-2.00607	6.0029	-22.0211	＜0.001
MMS22L	2.15743	8.89879	22.0167	＜0.001
MARCHF6	1.08258	12.1121	21.9905	＜0.001
OTUB2	-1.44093	7.64321	-21.9772	＜0.001
CYBRD1	2.28315	10.1218	21.9585	＜0.001
DEPDC1	2.43826	9.17638	21.9281	＜0.001
ZNF280A	-1.98046	7.36408	-21.9183	＜0.001
CDC45	2.3636	9.54906	21.9182	＜0.001
SUSD6	-1.42038	8.61044	-21.9054	＜0.001
CYGB	-1.51655	8.37003	-21.8974	＜0.001
WDR59	-1.5304	9.41333	-21.872	＜0.001
SGMS2	1.41864	9.45796	21.8507	＜0.001
TTK	2.08684	9.2081	21.8422	＜0.001
GABBR1	2.09207	8.55681	21.8389	＜0.001
FOXM1	1.78764	10.9194	21.8066	＜0.001
ACSM5	-1.09326	6.90872	-21.8015	＜0.001
ANLN	2.70403	11.4641	21.7829	＜0.001
CDKN3	1.63557	9.40532	21.7627	＜0.001
PTER	1.75859	10.2643	21.761	＜0.001
PRKX	1.38522	8.86075	21.7538	＜0.001
ACVR1	-1.16144	8.62318	-21.7512	＜0.001
BTG3	1.57799	9.35631	21.7404	＜0.001
IGF1R	-1.39328	8.97208	-21.7323	＜0.001
ZC4H2	-1.72005	6.51649	-21.726	＜0.001
ITPRIP	1.95701	10.0586	21.7127	＜0.001
FYB2	-2.94495	5.3362	-21.7073	＜0.001
TIPRL	1.27137	10.5256	21.6982	＜0.001
ATG4A	1.14788	8.69827	21.6817	＜0.001
TXN	1.17034	11.1948	21.6572	＜0.001
COPS6	1.06024	11.8208	21.6495	＜0.001
OCIAD2	3.10915	8.13623	21.6035	＜0.001
CTSZ	2.29283	10.08	21.6015	＜0.001
ABHD5	2.03231	10.7651	21.5972	＜0.001
OXA1L	-1.27531	11.8549	-21.5743	＜0.001
IFIT1	1.8482	8.08582	21.57	＜0.001
HERC3	2.2139	10.1858	21.5155	＜0.001
HHEX	-1.42633	8.08792	-21.5107	＜0.001
TMEM267	1.79594	9.47759	21.5089	＜0.001
TMPO	1.29723	11.0451	21.5034	＜0.001
KHK	-1.99274	7.94582	-21.4998	＜0.001
FOXP4	-1.42141	9.0878	-21.4744	＜0.001
SLC9A6	1.59961	10.0224	21.4686	＜0.001
PHTF2	1.42399	8.9932	21.4609	＜0.001
PROZ	-1.9536	6.35318	-21.4509	＜0.001
CHFR	-1.9661	7.10457	-21.4411	＜0.001
MYO19	1.15474	10.132	21.4339	＜0.001
GCH1	-1.28915	7.9702	-21.4199	＜0.001
CLDN7	4.04291	9.94294	21.4167	＜0.001
PALLD	2.30809	9.66546	21.3912	＜0.001
AADAC	-1.51603	4.05068	-21.3556	＜0.001
SIPA1L2	3.03538	8.8621	21.3462	＜0.001
PPP1R15B	1.0991	11.2169	21.3233	＜0.001
DNAJC21	1.42765	10.6385	21.3077	＜0.001
SLF1	3.25511	7.99494	21.3005	＜0.001
LGALS2	-1.78009	6.77067	-21.3	＜0.001
EEF1A2	1.19369	9.65103	21.2899	＜0.001
UST	2.54469	7.70586	21.2844	＜0.001
PPIE	1.2781	8.84076	21.2826	＜0.001
GPR35	-1.61972	7.21198	-21.279	＜0.001
H2AC11	1.8692	8.96557	21.2784	＜0.001
NEBL	3.28846	8.63266	21.2763	＜0.001
EIF1B	-1.12262	8.7139	-21.2694	＜0.001
TMEM209	1.23562	11.9084	21.2535	＜0.001
SLC22A9	-1.38501	6.55378	-21.25	＜0.001
TNS4	1.9437	11.4208	21.2396	＜0.001
SLC25A40	1.37235	10.4391	21.2385	＜0.001
CNOT11	-1.03903	10.9012	-21.2297	＜0.001
RAB2B	-1.62833	9.68489	-21.2196	＜0.001
AGXT	-2.00356	7.78784	-21.2193	＜0.001
SLC2A10	-1.3392	7.96917	-21.2151	＜0.001
WDR34	1.53756	10.4376	21.2132	＜0.001
KIF4A	1.5586	9.46591	21.2013	＜0.001
UXT	1.1583	11.423	21.2001	＜0.001
DICER1	-1.43853	10.3734	-21.1993	＜0.001
EZH2	1.3714	10.8178	21.193	＜0.001
AHNAK2	3.44982	10.0206	21.1749	＜0.001
PUS10	-1.96744	8.34579	-21.172	＜0.001
FH	1.284	9.80329	21.1639	＜0.001
ZNF605	-2.21471	5.00304	-21.1459	＜0.001
SLC20A2	-1.8199	8.59374	-21.1409	＜0.001
RNF165	2.83318	8.68712	21.1378	＜0.001
GNB4	1.77271	8.05007	21.1282	＜0.001
NAT8	-2.46836	7.04728	-21.1161	＜0.001
CD7	-2.09609	9.49595	-21.1151	＜0.001
ZNRF3	-2.06528	9.22974	-21.1091	＜0.001
MCM8	1.27184	11.6947	21.1083	＜0.001
PCDHB2	-2.32182	7.65871	-21.102	＜0.001
MCC	-1.12659	7.62743	-21.0761	＜0.001
SLC39A1	1.20613	10.8146	21.0626	＜0.001
PRODH2	-1.36491	6.86895	-21.0559	＜0.001
TCF19	2.27882	9.64895	21.0373	＜0.001
NABP2	1.3118	11.2565	21.0243	＜0.001
FAM161A	1.40237	7.23835	21.0056	＜0.001
KLHL21	-1.33654	7.83768	-21.0025	＜0.001
PLXNB1	-1.6066	8.642	-21.0013	＜0.001
INTS3	1.38958	10.9683	20.9853	＜0.001
C8orf33	1.43721	10.2343	20.9833	＜0.001
YPEL2	-2.34066	7.03261	-20.982	＜0.001
COL15A1	1.16613	8.26134	20.963	＜0.001
MAP7D2	-2.31611	6.23305	-20.9584	＜0.001
SCIN	3.81993	8.62189	20.9546	＜0.001
PARP11	-2.30693	5.10453	-20.9483	＜0.001
KAT2B	1.67664	8.91854	20.937	＜0.001
FRMD5	-1.57701	6.57142	-20.934	＜0.001
GABPB2	1.87345	7.47023	20.8874	＜0.001
CACNB3	2.35965	9.09751	20.8854	＜0.001
TULP3	1.05218	10.568	20.8799	＜0.001
SESN3	-1.54017	5.55651	-20.8798	＜0.001
AFAP1	1.81093	9.66183	20.8742	＜0.001
DCLRE1A	1.55853	8.99544	20.8665	＜0.001
TUBA4A	2.64584	11.3132	20.8604	＜0.001
ASPSCR1	-1.46844	9.35942	-20.8569	＜0.001
SAMHD1	-1.34978	9.05011	-20.8513	＜0.001
FOXA2	-2.09939	7.92506	-20.843	＜0.001
SPTSSA	-1.56201	8.44298	-20.8397	＜0.001
ASB8	1.09148	11.2058	20.8234	＜0.001
BROX	1.29334	11.2865	20.81	＜0.001
SLC25A37	1.05889	9.39533	20.8015	＜0.001
MPZL3	-2.6223	7.86619	-20.7806	＜0.001
ADGRD1	-1.92681	7.34545	-20.7758	＜0.001
BICC1	2.11786	10.2279	20.7675	＜0.001
MST1	-2.46271	7.44147	-20.7554	＜0.001
ZFP82	-1.60954	5.06989	-20.7485	＜0.001
CENPF	2.60014	10.9497	20.7433	＜0.001
CACNA1H	-1.62946	7.96205	-20.7404	＜0.001
SYNJ1	1.40134	8.55341	20.7379	＜0.001
HERC5	3.00086	8.27206	20.7097	＜0.001
FOXA3	-1.16759	7.46435	-20.7028	＜0.001
PIGZ	-2.29237	7.33239	-20.697	＜0.001
BAGE3	1.48598	9.27961	20.6932	＜0.001
PTTG1	1.38279	9.33649	20.6899	＜0.001
RAD1	1.51852	10.0876	20.6881	＜0.001
TAPBPL	-1.66742	7.35915	-20.6856	＜0.001
AP1G2	-1.36895	9.22385	-20.6799	＜0.001
ZNF302	2.7854	8.0251	20.6797	＜0.001
ALDH1B1	-2.33415	10.8706	-20.6794	＜0.001
USP28	1.23213	9.70252	20.6634	＜0.001
RPS24	1.31666	11.3293	20.6618	＜0.001
CEP128	1.48662	8.01052	20.6513	＜0.001
CAMSAP3	-1.48817	8.86325	-20.6493	＜0.001
RYR2	2.00621	7.37707	20.6118	＜0.001
HPRT1	1.32568	10.2765	20.6068	＜0.001
PCGF2	-1.24325	10.0005	-20.5928	＜0.001
STXBP6	-1.99349	6.67577	-20.5899	＜0.001
ANXA2R	1.80569	8.02429	20.581	＜0.001
FOXN3	-1.86037	10.16	-20.58	＜0.001
WNK3	-1.80423	5.12947	-20.5781	＜0.001
RBM24	-1.95834	5.78132	-20.5752	＜0.001
CTSL	1.63661	11.0688	20.5696	＜0.001
LINC00574	-1.33343	7.30356	-20.5382	＜0.001
FRMD3	1.39097	9.08055	20.522	＜0.001
GINS4	1.34584	8.2631	20.521	＜0.001
BRPF3	-1.33687	9.24446	-20.5116	＜0.001
LINC00518	2.06306	6.89071	20.4818	＜0.001
SLC25A33	-2.52994	8.72188	-20.4781	＜0.001
PARP1	1.27165	11.1644	20.4603	＜0.001
UBE2S	1.54365	10.1068	20.4376	＜0.001
DDX59	1.13372	8.04256	20.4253	＜0.001
FAT4	2.14145	8.46517	20.4204	＜0.001
NCS1	1.30214	9.81678	20.4194	＜0.001
PRC1	1.08869	10.6038	20.4127	＜0.001
GAS2L3	1.34839	10.2623	20.4084	＜0.001
SFN	1.71752	10.3092	20.3965	＜0.001
ZNF385B	-1.33008	6.17888	-20.3828	＜0.001
NEURL1	1.29662	8.8301	20.3756	＜0.001
RAB17	-1.61762	7.53199	-20.3662	＜0.001
BBS4	1.18293	8.5587	20.3558	＜0.001
PTPRB	1.53956	7.27202	20.3509	＜0.001
NUF2	2.22873	9.4789	20.3302	＜0.001
OSGEPL1	1.52496	8.66187	20.3103	＜0.001
POLA1	1.98956	9.64617	20.2992	＜0.001
PPFIBP2	-1.65824	7.33619	-20.2933	＜0.001
SLC29A2	1.57574	9.11514	20.2908	＜0.001
LAGE3	1.23757	8.65827	20.2589	＜0.001
BMF	-1.39931	7.52456	-20.2574	＜0.001
SNX30	-1.5592	8.99366	-20.2493	＜0.001
CCDC113	2.43052	8.40387	20.2395	＜0.001
SNX5	-1.25207	10.8068	-20.2389	＜0.001
FAH	-1.35003	10.0302	-20.2353	＜0.001
C3orf14	2.94291	7.46839	20.2277	＜0.001
PHLDB2	2.66	9.71496	20.2203	＜0.001
CYP3A5	-1.78125	7.40115	-20.2166	＜0.001
SLC23A1	-1.6242	7.74388	-20.2128	＜0.001
FBXO4	1.63811	8.7291	20.2124	＜0.001
CEP72	1.16024	9.21444	20.2119	＜0.001
EDRF1	1.07859	9.84465	20.2048	＜0.001
TERC	1.64762	10.9869	20.2017	＜0.001
HAAO	-1.56071	8.09633	-20.1927	＜0.001
PDE4D	2.15364	9.48066	20.1907	＜0.001
DOCK4	-2.38517	8.44723	-20.1717	＜0.001
ASF1B	2.24424	10.6022	20.1673	＜0.001
ELK1	1.17305	9.58773	20.1647	＜0.001
SLITRK5	1.90312	8.40516	20.1642	＜0.001
PKLR	-1.46321	7.51942	-20.1485	＜0.001
PCYT2	-2.0829	9.94392	-20.142	＜0.001
BBX	1.57949	10.7703	20.1388	＜0.001
PDLIM3	-1.9367	6.6863	-20.1348	＜0.001
SMO	-1.55688	8.02352	-20.1239	＜0.001
COLGALT2	-2.18492	6.30255	-20.1158	＜0.001
BAGE2	1.38296	9.48201	20.1108	＜0.001
DMBT1	1.96385	7.95429	20.107	＜0.001
NCAPG	1.83988	10.1872	20.0968	＜0.001
SEMA4C	-1.74244	7.99342	-20.089	＜0.001
AGMAT	-2.27253	10.5999	-20.0804	＜0.001
CEP152	2.0816	8.49563	20.0763	＜0.001
CARS2	1.15665	11.1161	20.0738	＜0.001
NEIL3	1.59342	8.89613	20.0706	＜0.001
H3C8	2.18745	8.7351	20.0535	＜0.001
MAGOHB	1.45787	9.87826	20.0345	＜0.001
SKP2	1.51544	12.1531	20.0293	＜0.001
PRDM5	1.45652	7.26187	20.0232	＜0.001
TPK1	2.09185	7.12919	20.0228	＜0.001
ATF7IP2	-2.58811	7.03282	-20.0209	＜0.001
CCDC77	1.81976	9.30498	20.0179	＜0.001
C20orf96	-1.66414	7.3404	-20.0044	＜0.001
C8orf49	-1.72908	6.38696	-19.9864	＜0.001
ALDH3B1	1.5599	10.5324	19.9376	＜0.001
COPS5	1.0498	9.00729	19.9366	＜0.001
ADCY9	-1.42405	9.3479	-19.9328	＜0.001
APOBEC3F	-1.28155	7.25224	-19.9252	＜0.001
FBLN5	1.67356	9.22141	19.9142	＜0.001
STAP2	-2.31545	6.88402	-19.9053	＜0.001
HTATSF1	1.30468	8.86944	19.8961	＜0.001
LRRC49	1.95501	7.97438	19.8862	＜0.001
HNF4G	-1.8766	6.79165	-19.8784	＜0.001
UHMK1	1.13233	10.2472	19.8709	＜0.001
NFATC2	-2.33599	7.9568	-19.8629	＜0.001
DIP2C	-1.59084	7.04311	-19.8528	＜0.001
ACOT2	-1.1307	8.88177	-19.8374	＜0.001
TLE4	1.25327	7.66809	19.8363	＜0.001
DMKN	-1.07823	9.41517	-19.8291	＜0.001
DSCC1	2.34069	8.26735	19.827	＜0.001
GUSB	1.36586	9.84336	19.8144	＜0.001
STS	1.68064	9.89348	19.8124	＜0.001
PLAAT3	1.70044	8.35235	19.8095	＜0.001
C2orf15	-2.37525	6.25443	-19.8076	＜0.001
ETNK2	-2.64138	8.23669	-19.7965	＜0.001
IFI44L	3.04411	7.93001	19.7765	＜0.001
AKR1C3	-3.03689	7.32906	-19.7727	＜0.001
ADGRL1	1.49813	9.07568	19.7713	＜0.001
ZNF563	-2.30037	5.81031	-19.7638	＜0.001
CLTCL1	1.53524	9.91564	19.7493	＜0.001
TENM3-AS1	1.37553	8.22581	19.7463	＜0.001
PSME1	-1.66113	10.2484	-19.7421	＜0.001
PLG	-2.17534	6.25736	-19.7378	＜0.001
MOGAT2	-1.99981	6.68342	-19.7339	＜0.001
CASTOR3	-1.16599	8.15178	-19.7329	＜0.001
REEP6	-1.45463	8.95295	-19.7256	＜0.001
IGSF3	1.24176	8.15392	19.7249	＜0.001
CDS1	-1.71929	6.59983	-19.7195	＜0.001
MID2	3.13734	8.89288	19.7098	＜0.001
TMEM37	-2.15978	8.6702	-19.7009	＜0.001
TMTC2	1.66162	7.08409	19.6959	＜0.001
ZNF345	-1.66943	4.1535	-19.6845	＜0.001
STX3	-1.6167	9.57704	-19.6698	＜0.001
INTS13	1.18262	10.6647	19.669	＜0.001
IRS1	-2.12747	8.21849	-19.6563	＜0.001
TRPV2	-1.26254	6.35526	-19.654	＜0.001
HSPB11	1.31078	8.67355	19.6491	＜0.001
VCL	1.30745	10.3088	19.6447	＜0.001
BAAT	-2.24867	5.45074	-19.6364	＜0.001
PHF20	1.01823	9.56914	19.6353	＜0.001
PRPS1	1.16144	11.0239	19.6349	＜0.001
TMED5	-1.018	10.5861	-19.603	＜0.001
TFAP2A-AS1	2.19807	7.95073	19.5917	＜0.001
HMGCS1	-1.42184	10.4478	-19.5873	＜0.001
KIF1B	-1.25478	9.55156	-19.5677	＜0.001
ITIH5	-1.79255	6.86118	-19.5585	＜0.001
ABCG2	2.20825	8.48998	19.5524	＜0.001
IFT22	1.67478	10.0556	19.5515	＜0.001
TMEM156	2.09626	6.88287	19.5408	＜0.001
SLC22A23	-2.20781	8.10677	-19.5318	＜0.001
PDHA1	1.23185	11.1577	19.531	＜0.001
FGF2	3.66499	9.10073	19.5279	＜0.001
ETNPPL	-1.4545	5.19295	-19.5145	＜0.001
ARHGAP28	3.5869	7.64034	19.5089	＜0.001
SNAPIN	1.66963	10.0014	19.5026	＜0.001
ZNF195	2.13153	11.6133	19.4976	＜0.001
CDKN2A	1.28497	10.5969	19.4967	＜0.001
SDR39U1	-1.09975	8.49659	-19.4951	＜0.001
LY6K	3.34527	10.4251	19.4868	＜0.001
ZIK1	-1.57101	6.27481	-19.4805	＜0.001
ZNF549	-1.5377	6.32345	-19.4603	＜0.001
ME2	1.45501	10.979	19.4534	＜0.001
MMP11	-1.43095	7.93016	-19.4488	＜0.001
ABCC4	1.55075	10.158	19.4472	＜0.001
SPTBN1	-1.01726	12.0751	-19.4435	＜0.001
TIMP2	1.58546	11.6891	19.4393	＜0.001
NFIC	1.21971	10.5899	19.4249	＜0.001
SEMA7A	-1.7024	8.37358	-19.3994	＜0.001
NUP107	1.38617	9.99017	19.3972	＜0.001
C7	-1.33275	5.21354	-19.3847	＜0.001
DENND2B	-1.30977	7.8404	-19.382	＜0.001
EAPP	-1.24542	9.27389	-19.3807	＜0.001
YOD1	1.54004	9.71025	19.3677	＜0.001
AKIRIN2	-1.12502	9.72016	-19.3584	＜0.001
TMPRSS2	-1.99685	6.48915	-19.3563	＜0.001
STIL	1.28606	10.0728	19.3454	＜0.001
USP31	-1.02811	10.5315	-19.3414	＜0.001
SELENOP	-2.5082	10.8259	-19.3318	＜0.001
CHML	2.74212	10.957	19.3114	＜0.001
OTUD1	1.58076	8.87844	19.3113	＜0.001
CUTC	1.21484	9.81357	19.3025	＜0.001
JMJD8	1.76641	9.74023	19.2996	＜0.001
ZNF788P	-1.59896	5.10586	-19.2902	＜0.001
TRABD2A	1.87599	9.39585	19.2682	＜0.001
CEP44	1.64447	7.68952	19.2652	＜0.001
CACNB4	-2.2371	5.83274	-19.2498	＜0.001
SFXN5	-1.50077	8.07178	-19.2491	＜0.001
LTBP3	-1.69221	8.72028	-19.2491	＜0.001
CXorf38	1.14301	8.27768	19.2466	＜0.001
SLC7A9	-1.70047	6.779	-19.2153	＜0.001
FSCN1	1.11595	11.7176	19.2147	＜0.001
CRTAP	1.13855	12.1969	19.2089	＜0.001
LRRCC1	2.44886	8.72488	19.2063	＜0.001
C5orf17	2.48479	8.75105	19.2036	＜0.001
CENPH	2.56218	7.70022	19.1977	＜0.001
PIGB	1.34312	10.3875	19.1893	＜0.001
CACYBP	1.33806	9.89611	19.1867	＜0.001
DLGAP5	1.57423	10.0836	19.184	＜0.001
CPLANE1	1.93267	9.75768	19.1808	＜0.001
PDE4DIP	1.46147	8.26941	19.1713	＜0.001
LRP4	-1.20696	8.17049	-19.1656	＜0.001
E2F7	2.20664	9.58384	19.1611	＜0.001
H4C9	2.10892	7.56788	19.1456	＜0.001
GPR37	2.26479	7.764	19.1396	＜0.001
CA5A	-2.49325	6.41538	-19.125	＜0.001
HOOK1	-1.8964	7.28849	-19.1104	＜0.001
NOL4L	-1.13725	8.32204	-19.0998	＜0.001
ITGA5	4.09276	10.4764	19.0994	＜0.001
IL20RB	3.22831	9.33597	19.0978	＜0.001
NMU	1.75952	7.65722	19.0856	＜0.001
NMRAL1	1.13146	9.38865	19.0815	＜0.001
GATM	-1.08753	5.94327	-19.0725	＜0.001
JAG2	1.19834	9.0866	19.0597	＜0.001
GGCT	1.46319	10.1681	19.0577	＜0.001
PIGN	1.24318	10.1953	19.0546	＜0.001
MGAT4A	-2.68059	8.63829	-19.0368	＜0.001
FANCB	2.13342	8.43867	19.0293	＜0.001
KIFBP	1.12027	9.95427	19.0203	＜0.001
CREG2	1.53227	8.44228	19.0198	＜0.001
HSPB8	2.12694	9.03175	19.0118	＜0.001
XK	1.66254	7.61802	19.0048	＜0.001
UCHL5	1.69746	9.99432	18.9984	＜0.001
FAM104B	1.18328	7.92048	18.9822	＜0.001
CENPK	1.63147	10.1629	18.9612	＜0.001
INHA	1.00282	8.24912	18.929	＜0.001
TGFBR3	-2.08757	9.56277	-18.9242	＜0.001
CENPA	1.8229	10.3312	18.9174	＜0.001
PPFIBP1	1.03236	9.27545	18.9126	＜0.001
TNS3	-1.24834	9.33908	-18.9125	＜0.001
NUDT12	2.05417	7.97826	18.9092	＜0.001
GORAB	2.08687	8.54593	18.9067	＜0.001
VAMP4	3.15497	9.53952	18.9037	＜0.001
TTC33	2.06853	9.03138	18.9033	＜0.001
ZSWIM6	1.15401	10.5212	18.9031	＜0.001
GFPT2	3.60838	8.63267	18.9021	＜0.001
ERBB4	1.94576	7.90716	18.8699	＜0.001
WWC3	1.41279	8.53364	18.854	＜0.001
GAL	2.31902	9.48013	18.8388	＜0.001
DYRK3	1.21604	8.56281	18.8383	＜0.001
CCDC69	-1.613	6.21229	-18.8279	＜0.001
SEMA6B	-1.60322	7.82491	-18.8194	＜0.001
DUT	1.42405	9.14642	18.8193	＜0.001
LIFR	1.62696	10.4644	18.8167	＜0.001
ANKRD46	-1.03676	8.46891	-18.8033	＜0.001
PPP2R3A	2.84423	7.58111	18.801	＜0.001
EPG5	1.1874	9.13641	18.7908	＜0.001
TMEM181	-1.28542	10.4844	-18.7903	＜0.001
SMC2	2.07111	9.94094	18.7894	＜0.001
ACTA2	-2.05617	9.4379	-18.7686	＜0.001
CCR6	-1.18329	6.16743	-18.7663	＜0.001
CEP78	1.37662	9.20261	18.7616	＜0.001
KLF4	1.90176	8.28334	18.7483	＜0.001
TEAD1	1.37212	11.1818	18.7367	＜0.001
KIF13B	-1.69094	7.99794	-18.7336	＜0.001
RTL6	1.75652	8.41242	18.7303	＜0.001
MAST4	-1.18677	6.97073	-18.7281	＜0.001
CGNL1	-1.91915	6.25198	-18.7235	＜0.001
MED28	-1.06573	9.91662	-18.7233	＜0.001
WNT5A	2.23594	7.26918	18.7194	＜0.001
DUSP6	-1.99163	8.29695	-18.7161	＜0.001
TMEM131	-1.11001	10.0362	-18.7027	＜0.001
TMEM88	-1.10433	7.44639	-18.7009	＜0.001
CCNB2	1.22086	10.6712	18.6914	＜0.001
GPN3	1.20107	9.0285	18.6835	＜0.001
FANCC	1.27204	8.78443	18.6688	＜0.001
MAP3K20	1.29211	9.28068	18.6669	＜0.001
LOC440570	-1.58543	7.57094	-18.6565	＜0.001
H2AC16	1.4763	8.18742	18.6528	＜0.001
HIC2	-1.0372	8.34773	-18.6389	＜0.001
MRGPRX4	-1.72936	5.51473	-18.6239	＜0.001
KCNN4	1.27438	8.30563	18.6229	＜0.001
H1-5	2.32451	9.91008	18.6227	＜0.001
CRTC2	1.05655	9.68829	18.6065	＜0.001
MCM7	1.27176	11.246	18.6039	＜0.001
PROCR	1.74345	8.65945	18.6	＜0.001
PRIM2	1.37818	9.8264	18.5993	＜0.001
COTL1	1.83464	10.0426	18.5783	＜0.001
ZNF711	-1.58904	5.19635	-18.5728	＜0.001
PALMD	-1.93734	9.16468	-18.5462	＜0.001
SP5	-1.86317	8.84255	-18.5248	＜0.001
FUCA1	-1.56383	8.49422	-18.5235	＜0.001
LACTB2	1.77095	10.1261	18.5005	＜0.001
CSF3R	-1.66627	6.61712	-18.4835	＜0.001
TSPAN5	-1.3906	6.42958	-18.4801	＜0.001
CREG1	1.45241	11.8233	18.4775	＜0.001
FNDC4	-2.18586	7.343	-18.4769	＜0.001
MAPK4	2.42002	9.23946	18.4714	＜0.001
CPNE7	1.77698	9.26912	18.4638	＜0.001
SKI	-1.30291	10.0493	-18.4516	＜0.001
SLC39A6	1.11757	10.7209	18.448	＜0.001
SEPTIN9	-1.0146	9.94869	-18.444	＜0.001
FAM110B	-1.45734	5.70339	-18.429	＜0.001
GPR176	1.03051	7.54517	18.422	＜0.001
CA5B	2.24954	9.59322	18.4173	＜0.001
PTS	1.11189	10.0739	18.4	＜0.001
ASB13	1.09513	8.70254	18.3985	＜0.001
DUSP23	1.56888	9.83765	18.3892	＜0.001
HMGCR	-1.13408	9.94315	-18.3828	＜0.001
RBSN	1.30213	8.47289	18.3623	＜0.001
MEF2D	1.06369	9.23158	18.3585	＜0.001
ZNF486	-1.59912	6.67385	-18.3477	＜0.001
CCL16	-1.53752	6.23872	-18.3248	＜0.001
PRPF3	1.01082	9.81242	18.3216	＜0.001
SLC12A8	1.54172	7.94957	18.3138	＜0.001
HSPA12A	-1.16949	8.05164	-18.3115	＜0.001
WNK2	-1.30988	7.65853	-18.3078	＜0.001
MOB3B	1.98154	8.58651	18.2956	＜0.001
ZNF131	1.61861	10.7029	18.2909	＜0.001
FBXO17	-1.51446	7.97449	-18.2892	＜0.001
HMOX1	-1.71282	9.66206	-18.2773	＜0.001
SPC24	1.56621	8.84851	18.2755	＜0.001
RPP25	1.67917	9.22611	18.2716	＜0.001
MATN2	1.74155	7.78834	18.2659	＜0.001
CNP	-1.0432	10.4124	-18.2621	＜0.001
LXN	2.17386	7.27797	18.2607	＜0.001
RECQL	2.08934	9.3943	18.2306	＜0.001
GSAP	-2.30256	7.44397	-18.2221	＜0.001
SYNE3	-1.36582	7.1059	-18.2179	＜0.001
ZNF516	-1.63203	6.86135	-18.2146	＜0.001
FHL2	1.16821	9.00163	18.1966	＜0.001
MIS18BP1	1.86991	9.31803	18.1911	＜0.001
TRIP6	1.19214	9.562	18.1752	＜0.001
TOP2A	1.2964	11.464	18.1735	＜0.001
FMNL2	-1.00814	10.3552	-18.171	＜0.001
CAMK2G	1.14626	10.3174	18.1617	＜0.001
EVA1C	2.31697	9.53126	18.157	＜0.001
ORMDL3	-1.24041	8.13773	-18.155	＜0.001
ZKSCAN7	-1.45045	6.41272	-18.151	＜0.001
SPATS2L	-1.11631	11.191	-18.1506	＜0.001
CORO2B	-1.40644	6.81819	-18.1476	＜0.001
UPK3A	-1.26963	7.17799	-18.1312	＜0.001
CEP192	1.37452	9.41106	18.1164	＜0.001
NALCN	1.73039	7.46329	18.1092	＜0.001
C5AR1	-1.50265	7.4176	-18.1047	＜0.001
ANKAR	-1.25861	5.63845	-18.1014	＜0.001
RHNO1	1.0267	11.0489	18.0941	＜0.001
MYPN	4.07384	8.7528	18.0928	＜0.001
MRPL24	1.5461	9.92943	18.0778	＜0.001
PCDH7	2.73343	8.6543	18.069	＜0.001
ACSM3	-2.65406	6.80407	-18.0615	＜0.001
FRRS1	-1.40712	9.13852	-18.0552	＜0.001
COPZ2	2.43795	9.07194	18.0428	＜0.001
MSL3P1	3.09087	9.01059	18.0397	＜0.001
AFM	-1.34754	5.38721	-18.039	＜0.001
PTPN14	1.17662	10.7133	18.0308	＜0.001
RBP1	-1.79234	6.90295	-18.0305	＜0.001
SH3PXD2A	-1.16123	8.52946	-18.0226	＜0.001
INTS8	1.3896	8.88753	18.0163	＜0.001
PMS2	1.01489	9.90026	18.0138	＜0.001
ARFGEF2	-1.03505	10.6558	-17.9898	＜0.001
TIMP4	2.17923	8.91571	17.9751	＜0.001
FBXO25	-1.23427	9.42711	-17.9591	＜0.001
C5orf22	1.16916	11.0608	17.9571	＜0.001
OLFML3	-1.48653	6.43981	-17.9553	＜0.001
EXOC2	1.02331	10.6652	17.949	＜0.001
RNF114	-1.03472	10.9935	-17.9487	＜0.001
PAQR9	-1.42055	6.94574	-17.9437	＜0.001
LYSMD1	1.08084	8.13464	17.9428	＜0.001
XRCC4	1.45716	8.86069	17.9416	＜0.001
TBC1D19	1.79382	8.57543	17.9411	＜0.001
MSLN	2.58516	10.1132	17.9184	＜0.001
DNA2	1.69082	8.70791	17.9124	＜0.001
UXS1	-1.07569	10.3685	-17.9104	＜0.001
ZFAND3	-1.12128	10.0248	-17.8804	＜0.001
SUMF2	1.16729	12.0262	17.8774	＜0.001
TMBIM1	-1.08834	11.4822	-17.8643	＜0.001
NEDD9	-2.28099	9.09463	-17.8128	＜0.001
PLA2G4A	3.74834	6.97576	17.8095	＜0.001
MIR31HG	3.0959	7.65685	17.8034	＜0.001
SLC44A2	2.55423	10.4056	17.8003	＜0.001
RANBP17	2.2841	7.41581	17.7921	＜0.001
DDX60L	2.14865	6.8798	17.7895	＜0.001
SMAD2	1.2887	10.8608	17.7891	＜0.001
WHRN	1.27053	8.86431	17.7839	＜0.001
TECTB	-1.45815	5.16555	-17.7794	＜0.001
TUBB2B	-1.88119	8.25105	-17.7778	＜0.001
FAM122B	1.54241	9.25411	17.7766	＜0.001
IQGAP3	2.44457	9.51868	17.7456	＜0.001
GLYCTK	-1.07234	7.97836	-17.7394	＜0.001
IFT122	1.28907	8.45119	17.7278	＜0.001
ERGIC1	1.07946	12.0091	17.7257	＜0.001
INSIG1	3.20329	9.0757	17.6995	＜0.001
ECHDC2	-1.07103	7.00369	-17.6966	＜0.001
USP54	1.10065	9.85491	17.6954	＜0.001
SAMD9L	2.98096	7.32208	17.6866	＜0.001
PRKCZ	-1.07285	7.6076	-17.685	＜0.001
UNC13D	1.1523	9.5049	17.6841	＜0.001
CHIC1	2.01188	8.31185	17.6738	＜0.001
DDO	-1.45237	6.74614	-17.6691	＜0.001
CCNT2	-1.47164	9.46839	-17.6584	＜0.001
CASP3	-1.8586	8.21683	-17.6365	＜0.001
RAD54L	1.13228	8.41777	17.6344	＜0.001
DTWD1	1.7234	7.83659	17.6086	＜0.001
SLC44A3	-1.82208	7.8865	-17.6071	＜0.001
NAGS	-1.17026	8.54153	-17.5959	＜0.001
MAP4K3	-1.09052	10.0085	-17.5794	＜0.001
ARHGEF28	-1.29028	9.36985	-17.5762	＜0.001
HAL	-1.41241	6.44544	-17.5698	＜0.001
PPM1L	-1.13669	6.80053	-17.5545	＜0.001
CSF1	-1.56472	7.48227	-17.5362	＜0.001
PHLDA1	-1.61927	8.9869	-17.5102	＜0.001
ALDH3A2	-1.13612	9.90006	-17.5074	＜0.001
EEF1AKMT2	1.40834	9.2299	17.5039	＜0.001
ZNF311	2.319	7.39476	17.499	＜0.001
KCNH5	1.70053	7.04475	17.4983	＜0.001
DGKA	1.23635	9.68853	17.496	＜0.001
NRXN3	1.4921	7.43614	17.4924	＜0.001
TINCR	1.08495	7.3371	17.4765	＜0.001
C1orf112	1.58321	9.01831	17.4765	＜0.001
MCM4	1.36631	10.7992	17.4752	＜0.001
GLE1	1.04928	10.0878	17.4714	＜0.001
TARS2	1.14699	9.23216	17.4684	＜0.001
PSMB5	-1.22667	11.2713	-17.4666	＜0.001
POLE2	1.84968	9.46211	17.466	＜0.001
REEP2	-1.34404	7.83768	-17.4595	＜0.001
CDCA3	1.51096	9.01708	17.4483	＜0.001
DHX32	1.46657	9.97122	17.442	＜0.001
ENOSF1	1.20063	9.84953	17.441	＜0.001
TRIM59	1.29634	7.70071	17.4326	＜0.001
TBC1D15	1.48786	10.4639	17.425	＜0.001
SNTB1	-3.39577	9.65207	-17.4125	＜0.001
LYPD3	1.72766	9.46804	17.3983	＜0.001
FAM204A	1.09362	10.1743	17.3881	＜0.001
ULK4	1.08369	7.99089	17.3788	＜0.001
MEST	-1.28906	10.4038	-17.3772	＜0.001
MYO1A	-1.55265	6.94615	-17.367	＜0.001
DPYD	1.75346	8.78966	17.3559	＜0.001
PTCD2	1.05671	9.36302	17.3408	＜0.001
SNORD116-24	-1.37159	11.4011	-17.3317	＜0.001
POLE	1.25419	9.56302	17.3237	＜0.001
MYLK	-1.12826	8.06364	-17.3196	＜0.001
HECTD1	-1.39997	10.0765	-17.3147	＜0.001
TM9SF1	-1.16897	10.3832	-17.3142	＜0.001
RNF150	1.85737	8.63223	17.3124	＜0.001
SLC6A12	-1.12639	7.20929	-17.311	＜0.001
H2BC12	1.82896	11.4946	17.3082	＜0.001
ARID3A	-1.82887	9.12143	-17.2909	＜0.001
BOLA1	1.12674	8.93565	17.2838	＜0.001
GBA	1.37566	10.5555	17.2795	＜0.001
MSRA	-1.32156	7.20953	-17.2719	＜0.001
ZBTB41	1.9316	10.4451	17.2701	＜0.001
P3H2	1.84198	7.68728	17.2691	＜0.001
DMGDH	-1.34173	5.53486	-17.2499	＜0.001
ITGB4	2.18109	10.1199	17.2474	＜0.001
CD36	-2.65586	6.56372	-17.2429	＜0.001
RTCA	-1.25993	9.65321	-17.2393	＜0.001
CDC42BPA	1.54126	10.4518	17.2356	＜0.001
GLRB	2.20717	7.02343	17.2324	＜0.001
DROSHA	1.50343	10.8623	17.23	＜0.001
MAGI1	-1.14802	9.1112	-17.2263	＜0.001
PDZD2	1.76166	7.88785	17.2232	＜0.001
RNF148	-1.27642	5.35928	-17.2172	＜0.001
GPR63	1.53187	7.1512	17.212	＜0.001
VAMP5	-1.20386	9.45026	-17.2077	＜0.001
CAPS2	1.97434	6.68582	17.1991	＜0.001
FAM155B	-1.37321	7.95947	-17.1807	＜0.001
LMAN2L	-1.50973	8.22274	-17.1792	＜0.001
CLN8	-1.45594	8.90002	-17.1772	＜0.001
RARRES2	-1.05345	8.038	-17.1661	＜0.001
DEXI	-1.26756	9.31346	-17.165	＜0.001
DTD2	-1.54514	10.2953	-17.1566	＜0.001
HOXB6	1.57673	8.29491	17.1489	＜0.001
VAMP7	1.28558	11.8427	17.1407	＜0.001
ZNF781	-1.48279	4.49692	-17.1364	＜0.001
IFI6	-1.30946	9.60283	-17.1248	＜0.001
MAP2	2.86059	7.70964	17.1111	＜0.001
PLEKHG6	-1.02015	7.24828	-17.0957	＜0.001
RBIS	1.3076	8.93492	17.0877	＜0.001
CFH	1.35955	6.58067	17.0838	＜0.001
CEP170	1.48212	10.8137	17.074	＜0.001
SHB	-1.01078	9.57113	-17.0701	＜0.001
IL6R	-1.26692	8.89683	-17.045	＜0.001
ZNF320	2.31815	7.66895	17.0417	＜0.001
MECOM	1.70033	7.57897	17.0342	＜0.001
ZNF140	-2.1094	7.26552	-17.0334	＜0.001
ZNF614	-2.19521	7.62045	-17.033	＜0.001
ENTPD6	-1.21367	9.5716	-17.0237	＜0.001
ANXA2P1	1.69494	8.25059	16.9933	＜0.001
CDK5	1.07298	10.753	16.9653	＜0.001
KRT17	3.23147	10.5096	16.9641	＜0.001
TBX20	1.25529	8.49742	16.9631	＜0.001
ZNF184	1.29381	8.83664	16.9552	＜0.001
PARD6G	-1.44913	6.92753	-16.9524	＜0.001
TSPAN14	-1.6892	9.82133	-16.95	＜0.001
B3GNT3	-1.44755	8.30488	-16.9495	＜0.001
COQ3	1.3484	8.73127	16.943	＜0.001
KLK6	-1.27081	6.3977	-16.9217	＜0.001
JTB	1.03319	11.4555	16.9104	＜0.001
TMEM109	1.38429	10.5513	16.9073	＜0.001
PMEPA1	1.98146	8.79832	16.8985	＜0.001
NPFFR2	1.44482	6.44785	16.8829	＜0.001
S100A1	-1.4238	6.69805	-16.8662	＜0.001
MDM1	1.35434	7.89329	16.863	＜0.001
STX10	1.05703	9.82995	16.8616	＜0.001
SLC30A4	1.594	7.85341	16.8475	＜0.001
CBR1	1.57008	9.0554	16.8471	＜0.001
TRAF5	2.35185	7.68755	16.8378	＜0.001
AP4S1	-1.94647	5.9901	-16.8327	＜0.001
CP	-6.50862	7.09719	-16.8125	＜0.001
CXCL16	-2.26379	8.2839	-16.8099	＜0.001
SPOPL	-2.3787	8.22097	-16.793	＜0.001
PPP1R13B	-1.84877	8.57599	-16.7905	＜0.001
S100A10	1.45074	12.5908	16.7749	＜0.001
ZNF682	-1.5933	4.7775	-16.7704	＜0.001
TP53INP2	-1.42113	8.79089	-16.7685	＜0.001
RAET1E	1.35729	6.5937	16.7649	＜0.001
BASP1-AS1	2.19574	8.33121	16.7579	＜0.001
MCM10	2.22014	9.37239	16.7524	＜0.001
BICD1	1.20848	8.67697	16.7477	＜0.001
PROSER1	-1.03508	10.402	-16.7401	＜0.001
PPIH	1.32672	9.76291	16.7391	＜0.001
RAB3GAP1	-1.28084	9.12647	-16.7264	＜0.001
EGFR	2.74951	10.7046	16.7095	＜0.001
ZSWIM5	-2.28609	8.14253	-16.7031	＜0.001
OIP5	1.33895	9.4564	16.7029	＜0.001
TMX3	1.66823	9.3588	16.6898	＜0.001
BAGE	1.46238	9.17662	16.6881	＜0.001
SOAT1	1.36458	10.64	16.684	＜0.001
KIF18A	2.23983	9.06189	16.6832	＜0.001
DYDC2	-1.31054	5.93156	-16.6805	＜0.001
CENPN	1.02545	10.9993	16.6685	＜0.001
DPP7	1.7422	10.6033	16.6623	＜0.001
TPT1-AS1	-1.49568	8.38042	-16.6367	＜0.001
SMS	1.29088	10.4809	16.6191	＜0.001
SORBS2	-1.80904	6.40474	-16.6142	＜0.001
PRMT5	-1.54454	10.9126	-16.6121	＜0.001
BTBD6	1.54308	8.18279	16.5979	＜0.001
JAM3	-1.13214	6.7065	-16.594	＜0.001
ZNF334	-1.253	5.90659	-16.5809	＜0.001
GGH	1.01211	10.1268	16.58	＜0.001
IL1A	3.82622	8.82743	16.5689	＜0.001
SMPD4	-1.26569	10.3417	-16.5638	＜0.001
SERPINB7	2.99878	7.33041	16.5632	＜0.001
LINC00242	-1.82367	5.95303	-16.5545	＜0.001
ZFP36L2	-1.26738	10.9613	-16.5388	＜0.001
WDR33	-1.14145	9.88241	-16.5377	＜0.001
MTBP	1.98738	8.32748	16.5328	＜0.001
CASP8AP2	1.62942	8.54787	16.5302	＜0.001
NEK10	-1.73611	6.99801	-16.5267	＜0.001
RAD51B	1.36629	8.29755	16.5209	＜0.001
KCNMB3	-1.04296	6.35617	-16.5117	＜0.001
MIR99AHG	3.80677	7.50996	16.4979	＜0.001
ZBTB38	1.03584	11.6264	16.4848	＜0.001
CKS1B	1.02491	11.9208	16.4753	＜0.001
CAMK1	-1.02104	8.15873	-16.4684	＜0.001
ABCC2	-3.03237	10.1057	-16.4587	＜0.001
ICA1L	-1.25864	5.74882	-16.4549	＜0.001
LIX1L	1.08693	10.3007	16.4518	＜0.001
RAB9A	1.22339	9.51967	16.4477	＜0.001
NEK3	-1.53971	8.48538	-16.4392	＜0.001
SNORD116-11	-1.72027	6.61125	-16.4379	＜0.001
SLC44A5	-2.3279	5.65023	-16.437	＜0.001
PAX9	1.06499	7.88955	16.4365	＜0.001
TOLLIP	-1.03579	8.95338	-16.4289	＜0.001
TPT1	-1.30665	8.70424	-16.4196	＜0.001
TNFRSF21	-2.5554	10.0902	-16.3995	＜0.001
BEND6	1.60115	6.7719	16.3941	＜0.001
PDCL	1.02473	9.01332	16.3919	＜0.001
TBCK	-1.13236	9.90753	-16.3778	＜0.001
OSBPL6	1.82866	7.74936	16.3731	＜0.001
SMC1A	1.13034	10.2245	16.3725	＜0.001
MYO7A	-1.15491	7.19248	-16.3625	＜0.001
NIPAL1	-1.13331	7.3871	-16.362	＜0.001
SLC43A1	-3.1627	9.26426	-16.358	＜0.001
MUC1	4.19529	9.94632	16.3558	＜0.001
PEX7	1.53983	7.03289	16.3514	＜0.001
RNVU1-19	-1.23124	4.59774	-16.3429	＜0.001
BMP1	1.08951	9.0108	16.3359	＜0.001
PDPK1	-1.02813	10.1257	-16.3311	＜0.001
CFL2	-1.00199	10.7254	-16.3203	＜0.001
TTLL4	-1.259	10.0828	-16.3175	＜0.001
RMI1	1.7384	8.48965	16.3087	＜0.001
TLL1	3.08284	7.86123	16.3079	＜0.001
SPHK1	-1.24727	9.61638	-16.3032	＜0.001
NPSR1-AS1	-2.06282	5.61937	-16.301	＜0.001
NUDT7	-1.49262	8.90254	-16.3006	＜0.001
MSH2	1.40378	9.68983	16.28	＜0.001
TMEM243	1.23915	10.5334	16.2757	＜0.001
GCNT4	-1.10772	5.01029	-16.2644	＜0.001
DDX60	1.73444	6.46486	16.2627	＜0.001
MYO5C	-1.35591	8.23655	-16.2618	＜0.001
RHBDF2	-1.01394	7.92346	-16.259	＜0.001
ERBB2	-1.18069	9.22378	-16.2497	＜0.001
FTCD	-1.16088	8.39924	-16.2495	＜0.001
KPNA3	-1.03334	10.5972	-16.2468	＜0.001
ENG	1.52842	9.42571	16.2438	＜0.001
CEP57L1	1.59793	7.05103	16.2423	＜0.001
DNAJA2	-1.28974	9.47578	-16.2382	＜0.001
DARS2	1.05135	10.2609	16.2368	＜0.001
RIN3	-1.30098	7.83325	-16.2326	＜0.001
ISM1	-1.18964	6.87708	-16.2142	＜0.001
NVL	1.05199	8.75952	16.209	＜0.001
STAG2	1.34347	10.5604	16.2055	＜0.001
SPINK6	4.05942	8.12914	16.2043	＜0.001
ATPSCKMT	1.72814	8.82555	16.2021	＜0.001
MOGAT1	-1.54845	5.16954	-16.1924	＜0.001
ISM2	-1.09391	7.64872	-16.1897	＜0.001
ATG4C	1.2354	9.28126	16.1891	＜0.001
CDC25B	1.16158	10.0063	16.1845	＜0.001
DNAJA4	1.45898	8.32741	16.1799	＜0.001
NR4A2	1.95141	7.90485	16.1771	＜0.001
KIAA0825	2.64974	7.28424	16.1724	＜0.001
USP27X	-2.08045	7.41067	-16.1672	＜0.001
MFSD12	1.32314	10.5701	16.1634	＜0.001
SPIN4	1.17474	9.57695	16.1588	＜0.001
TASOR	1.44741	9.28409	16.1569	＜0.001
ZRANB3	-1.8786	8.00163	-16.1456	＜0.001
PCDHGB4	-1.2079	8.07738	-16.1412	＜0.001
NME7	2.1668	8.70901	16.1362	＜0.001
ZBTB4	1.08607	8.96766	16.1353	＜0.001
ZNF572	-1.28431	5.26115	-16.1179	＜0.001
ATP8B2	-1.81633	8.64888	-16.1	＜0.001
WDR60	2.18432	8.80525	16.0986	＜0.001
SEC22A	1.1519	8.94985	16.0895	＜0.001
FAM135A	-1.50331	9.45345	-16.0799	＜0.001
PCNT	1.10419	8.63789	16.0531	＜0.001
FTSJ1	1.37361	10.6692	16.0478	＜0.001
SNORD115-32	-1.60374	4.8501	-16.0397	＜0.001
FETUB	-1.4717	6.12366	-16.0368	＜0.001
LOC105377021	-1.19917	6.60252	-16.0366	＜0.001
COBLL1	-1.11481	9.20137	-16.0215	＜0.001
ARHGEF10L	-1.23552	8.17237	-16.0214	＜0.001
THAP5	1.16449	9.25486	16.0195	＜0.001
FAM107B	-1.25705	8.52619	-16.0044	＜0.001
TYMS	1.03574	11.9682	15.9914	＜0.001
FAM117A	-1.8928	8.29626	-15.9908	＜0.001
MSH6	1.19839	9.81467	15.9891	＜0.001
PIMREG	1.25618	9.32438	15.9891	＜0.001
GPR83	-1.66065	6.74865	-15.9855	＜0.001
CDC6	1.71863	11.022	15.984	＜0.001
NQO2	1.15248	11.0526	15.9733	＜0.001
APOOL	1.14548	10.2306	15.9666	＜0.001
PRTG	-1.63259	8.91401	-15.9549	＜0.001
TMEM51	-1.10669	7.64768	-15.9468	＜0.001
PGAP6	-1.35711	10.2394	-15.9433	＜0.001
ZG16B	-1.13113	7.90835	-15.9381	＜0.001
GNPDA2	1.65624	8.74121	15.9295	＜0.001
ADGRA3	-1.48168	8.79468	-15.9259	＜0.001
PIAS3	1.58862	9.12268	15.9192	＜0.001
DDAH2	1.11291	8.96789	15.9192	＜0.001
ANKMY2	1.43634	9.10384	15.9092	＜0.001
CHST13	-1.20341	7.99708	-15.8893	＜0.001
SMPDL3A	-1.14323	7.68829	-15.8832	＜0.001
H2BC7	1.32852	11.4943	15.883	＜0.001
CDC7	1.3508	8.41262	15.8814	＜0.001
GJB1	-1.67324	7.22826	-15.8813	＜0.001
MAP3K11	-1.25697	9.09421	-15.8769	＜0.001
FRG1BP	-1.15003	8.5762	-15.8741	＜0.001
DNAJC13	1.05527	10.8515	15.8735	＜0.001
ZSCAN12	1.02269	8.11011	15.8732	＜0.001
SP110	-1.13085	7.80952	-15.8643	＜0.001
ITIH4	-1.09962	7.16604	-15.8548	＜0.001
DYNC2H1	1.80771	6.98781	15.8465	＜0.001
CTNNBIP1	-1.19246	8.50136	-15.8337	＜0.001
C12orf29	1.06266	9.59511	15.8287	＜0.001
LNX2	-1.33721	8.76869	-15.824	＜0.001
ANKRD28	1.01399	10.4695	15.8183	＜0.001
USP1	1.12881	9.96193	15.8179	＜0.001
ZNF442	-1.16329	6.50007	-15.8131	＜0.001
MTSS2	-1.63614	10.5099	-15.8089	＜0.001
MRPS34	1.10865	10.8399	15.8086	＜0.001
ARSI	-1.53867	7.34568	-15.7985	＜0.001
LINC01549	-1.25603	4.64666	-15.7901	＜0.001
ZFHX3	-1.04362	9.81821	-15.7792	＜0.001
DAAM1	-1.28134	8.52449	-15.7747	＜0.001
ZNF551	-1.72349	5.58561	-15.7634	＜0.001
C5orf30	1.67803	8.70067	15.7571	＜0.001
FSTL4	-1.19505	6.68844	-15.7449	＜0.001
AURKB	1.16583	10.4023	15.7436	＜0.001
NMI	1.64766	7.84834	15.7425	＜0.001
ACY3	-1.05238	6.87118	-15.7411	＜0.001
MAP3K13	-2.18125	6.71942	-15.7335	＜0.001
ARHGAP11A	1.77202	9.90984	15.7334	＜0.001
BLM	1.50802	8.82043	15.7277	＜0.001
KIF24	1.26006	7.34892	15.7205	＜0.001
ZNF772	-1.6275	6.37917	-15.7176	＜0.001
ABHD4	-1.30111	9.61715	-15.7138	＜0.001
SLC22A31	-1.52135	8.16872	-15.7064	＜0.001
MAGI2	-1.15031	6.45446	-15.7013	＜0.001
ERGIC2	1.53147	10.8467	15.6925	＜0.001
RASSF8	1.37997	9.03666	15.6895	＜0.001
MCMBP	1.08158	11.3056	15.6812	＜0.001
SYNE4	-1.30229	7.31481	-15.678	＜0.001
BCO2	2.38	7.78244	15.6734	＜0.001
HJURP	1.17204	10.1624	15.6691	＜0.001
LPP	-1.04037	10.7887	-15.6649	＜0.001
SARDH	-1.24053	7.70301	-15.6531	＜0.001
EME1	2.14354	8.77153	15.6481	＜0.001
ENC1	-3.01304	8.32164	-15.6478	＜0.001
ABL2	1.12955	10.0319	15.6387	＜0.001
TNFSF9	1.49719	9.78966	15.6358	＜0.001
SKAP2	-1.82743	8.70384	-15.6161	＜0.001
BUB1	1.06583	10.5672	15.6149	＜0.001
GOLT1A	-1.67854	7.12495	-15.6119	＜0.001
BCAR3	1.09351	8.81282	15.6102	＜0.001
C1QTNF6	1.06816	8.60604	15.5942	＜0.001
PID1	1.33611	8.39268	15.5858	＜0.001
KHNYN	-1.21192	7.86298	-15.5845	＜0.001
RAP1GAP	-1.40756	8.13534	-15.5739	＜0.001
ATL1	2.48719	8.22996	15.5727	＜0.001
SNORD116-1	-1.65122	8.79139	-15.5615	＜0.001
RNF24	1.53577	10.1723	15.5528	＜0.001
SPRY4	-2.84346	7.66054	-15.5517	＜0.001
SPATA25	-1.06595	7.93673	-15.5472	＜0.001
PLAUR	2.08174	9.17921	15.5435	＜0.001
LINC02249	-1.23952	6.52338	-15.5415	＜0.001
NEGR1	2.09902	8.12893	15.538	＜0.001
PLEC	1.10546	10.2027	15.5268	＜0.001
MAFB	2.73885	9.46379	15.4988	＜0.001
ZGRF1	1.71044	7.87201	15.4976	＜0.001
ZEB1	1.05499	9.78452	15.4953	＜0.001
NPAT	1.36475	9.97403	15.4945	＜0.001
MOCS1	-1.35569	6.56598	-15.4936	＜0.001
DARS1	-1.24998	10.7765	-15.4856	＜0.001
CPQ	-1.28146	9.16719	-15.4839	＜0.001
ADAMTSL4	1.28512	9.3344	15.4745	＜0.001
GK5	1.61993	8.22056	15.4744	＜0.001
H1-2	1.35558	10.2096	15.4689	＜0.001
IPO4	-1.2197	10.4766	-15.4623	＜0.001
CMAHP	1.18648	6.37194	15.4609	＜0.001
FAM172BP	-2.04274	6.16101	-15.4588	＜0.001
ALDH8A1	-1.23168	6.47617	-15.4568	＜0.001
FASN	-1.48272	10.4826	-15.452	＜0.001
LRP5	-1.07807	9.47587	-15.4442	＜0.001
MEGF9	-1.40154	9.04456	-15.4361	＜0.001
GMPR	1.84176	8.4774	15.4145	＜0.001
PREX1	1.62639	8.08435	15.4124	＜0.001
SNORD116-23	-1.36504	7.88101	-15.4006	＜0.001
ANKLE2	1.08608	10.0853	15.3983	＜0.001
KLHL13	1.92346	7.07582	15.3979	＜0.001
TUBGCP3	1.01046	10.2145	15.394	＜0.001
ALPP	3.51999	9.65159	15.3845	＜0.001
FOXP2	2.00165	6.22456	15.3839	＜0.001
ARRDC4	-2.65571	7.99791	-15.3711	＜0.001
FCER1G	-1.21536	5.67097	-15.3692	＜0.001
CENPO	1.00549	9.76426	15.354	＜0.001
CHI3L1	-1.08644	6.33084	-15.3512	＜0.001
KIFAP3	1.21188	9.58367	15.3485	＜0.001
CCDC14	1.67714	9.50065	15.3478	＜0.001
LRP10	-1.38297	9.08795	-15.3347	＜0.001
NAGPA	-1.04761	8.71787	-15.334	＜0.001
CLU	-1.08959	10.7361	-15.3202	＜0.001
ASRGL1	-1.05892	7.64909	-15.3175	＜0.001
TFPI	-1.43236	10.2036	-15.2891	＜0.001
EHD2	1.47106	9.94546	15.282	＜0.001
RFXAP	-1.11886	7.06476	-15.2785	＜0.001
ADCY7	1.15568	8.65691	15.2746	＜0.001
TMEM170A	-1.21856	11.184	-15.2683	＜0.001
BHMT2	-1.33125	6.67777	-15.26	＜0.001
MPC1	-1.28776	10.1254	-15.2585	＜0.001
BORA	1.48192	8.49087	15.2426	＜0.001
PSIP1	1.31944	9.59087	15.2418	＜0.001
SNORD74	1.00295	11.5677	15.2276	＜0.001
RNF38	-1.29717	9.64302	-15.2247	＜0.001
USP46	-1.20797	8.61803	-15.186	＜0.001
STK17B	1.21999	10.2307	15.1622	＜0.001
KHDC4	1.12362	10.6104	15.1498	＜0.001
INPP4B	2.03882	7.18739	15.1496	＜0.001
NEDD1	1.22548	10.0917	15.1452	＜0.001
NAALAD2	-1.28607	5.43444	-15.1252	＜0.001
CCDC34	1.0798	9.42577	15.1215	＜0.001
MGST2	-1.85307	8.79096	-15.1188	＜0.001
NBN	1.20452	10.4093	15.1175	＜0.001
C4orf33	1.78519	8.15136	15.1125	＜0.001
GPHA2	-1.33132	7.34632	-15.1041	＜0.001
USE1	1.00079	10.3775	15.0954	＜0.001
CUL4B	1.05159	9.78526	15.0947	＜0.001
CLDN6	-1.9311	5.45192	-15.0839	＜0.001
GPC5	1.39329	7.27237	15.079	＜0.001
C6orf120	-1.03344	9.11015	-15.0787	＜0.001
DNAJB4	1.11987	8.90418	15.0647	＜0.001
[truncated: 969 more rows]
