# Supplementary material for: Identification of a novel prognostic gene signature associated with therapeutic resistance in hepatocellular carcinoma
Source: Genes Dis. 2025 Aug 30;13(4):101837. doi: 10.1016/j.gendis.2025.101837 (PMC13011024; doi:10.1016/j.gendis.2025.101837)
Supplement: Multimedia component 5 [file mmc5.xlsx]

## Sheet: Sheet1
Genes	logFC	Average Expression	t	p.value
AHRR	-2.0262	2.76867	-42.4701	＜0.001
MFSD2A	2.02311	3.20203	38.8153	＜0.001
PTGS1	2.23573	2.56662	37.1933	＜0.001
PROSER2	-1.07092	3.8316	-34.9524	＜0.001
S100A9	3.65645	3.7472	32.9446	＜0.001
RNF122	1.34893	2.04296	32.7866	＜0.001
HRASLS2	-1.16789	0.583947	-31.2636	＜0.001
GDF15	1.68796	5.19509	30.3234	＜0.001
CD74	3.20858	2.47994	30.1083	＜0.001
FOXL1	1.98756	2.55583	28.11	＜0.001
ARNT2	2.13248	2.11831	27.9357	＜0.001
ICAM5	1.14377	5.13952	27.468	＜0.001
CA9	5.68277	6.74332	26.5927	＜0.001
ITIH4	1.59128	3.34926	26.1779	＜0.001
B4GALNT4	1.0032	2.85726	25.9731	＜0.001
ENO2	1.58037	5.48623	25.1656	＜0.001
MALL	1.60145	1.05262	24.7274	＜0.001
LRRC23	1.05259	3.13876	24.3089	＜0.001
ANXA8	-1.0507	3.68111	-24.1848	＜0.001
ZNF395	1.39619	5.00161	23.9208	＜0.001
CRISPLD2	-1.80568	2.48886	-23.0137	＜0.001
CDK18	1.19228	3.19482	22.823	＜0.001
SEMA4B	1.43158	6.39329	22.7278	＜0.001
COL13A1	1.00388	1.17531	21.707	＜0.001
ADGRG3	1.60339	1.35602	21.6025	＜0.001
CD14	1.62871	2.19181	21.5945	＜0.001
C1QL1	1.87161	6.72051	20.9983	＜0.001
LTBP3	1.21212	5.17502	20.6073	＜0.001
HLA-DMA	1.93022	4.74661	19.4391	＜0.001
VIPR1	-1.59365	1.27671	-19.0292	＜0.001
WNT6	1.13178	5.62122	18.9732	＜0.001
ABCG1	2.15662	1.35578	18.6582	＜0.001
MSRB2	1.11117	3.67876	18.5899	＜0.001
ANXA8L1	-1.2231	5.78513	-17.9806	＜0.001
SLC22A18	1.25685	4.79549	17.9546	＜0.001
RCOR2	1.0565	3.59495	17.8113	＜0.001
MT1X	1.1204	10.4517	17.7395	＜0.001
ADM2	1.55953	3.61344	17.5791	＜0.001
TMC6	1.56805	2.95782	17.5614	＜0.001
PCDH1	1.98621	3.13655	17.0413	＜0.001
ZSWIM4	1.25636	4.13469	16.9067	＜0.001
CGN	-1.26607	1.64723	-16.7692	＜0.001
ALPP	-3.6879	2.75652	-16.5923	＜0.001
HLA-DRB1	2.11305	1.05652	16.351	＜0.001
CYR61	-1.60023	7.30592	-16.14	＜0.001
ENTPD2	1.52824	2.53728	16.1114	＜0.001
ABCA3	1.19168	4.06915	16.0573	＜0.001
CD248	-1.19556	5.93834	-16.0193	＜0.001
CLDN7	1.22625	5.03166	16.0078	＜0.001
EML2	1.29338	3.84377	15.9396	＜0.001
SMOC1	1.87212	7.13909	15.8174	＜0.001
ZNF467	1.8838	3.27052	15.5381	＜0.001
DUSP2	-1.40665	5.20054	-15.5351	＜0.001
YPEL3	1.79391	4.8522	15.3144	＜0.001
SPAG4	2.90191	3.46305	15.2742	＜0.001
ADSSL1	1.31443	5.17178	14.9991	＜0.001
ANGPTL4	1.69955	5.77256	14.316	＜0.001
TGM2	1.69545	5.82587	14.2806	＜0.001
SPINT1	1.2526	4.62303	14.2748	＜0.001
KDM4B	1.05276	4.23405	14.0886	＜0.001
LARP6	1.51955	4.24486	14.0596	＜0.001
ITGB4	1.10573	4.76962	14.0109	＜0.001
PHLDA1	1.1228	2.78326	13.9649	＜0.001
MYCL	1.0314	2.13716	13.9238	＜0.001
CHST6	1.71823	2.50772	13.9233	＜0.001
SOX9	1.05272	1.89165	13.7632	＜0.001
AMOTL2	-1.51897	5.19479	-13.7621	＜0.001
NQO1	-1.45794	8.47461	-13.7498	＜0.001
SOCS3	1.54945	6.87032	13.6775	＜0.001
TREM1	1.12292	0.56146	13.5054	＜0.001
IER5	1.00347	6.85873	13.4749	＜0.001
CTSF	1.57757	5.8008	13.46	＜0.001
WDR86	1.23205	0.707331	13.4082	＜0.001
FAM46B	-2.78467	4.21754	-13.3752	＜0.001
CEMIP	1.99063	1.21365	13.3746	＜0.001
DLX2	-1.84285	4.16273	-13.2553	＜0.001
USP40	-1.25613	3.17336	-13.2098	＜0.001
FUS	-1.03594	8.16897	-13.1851	＜0.001
TNC	1.53059	1.83198	13.0781	＜0.001
CPA4	-2.17655	1.67329	-13.0394	＜0.001
UNC5B	1.53324	3.55529	12.994	＜0.001
PITPNC1	1.34101	4.80881	12.99	＜0.001
FOXC2	2.11272	4.60883	12.9281	＜0.001
C1QTNF1	1.66371	4.70578	12.8917	＜0.001
IER3	1.326	8.83867	12.839	＜0.001
TOX2	1.21738	5.04446	12.8333	＜0.001
MAFK	1.2649	6.14632	12.8149	＜0.001
ETV5	2.16605	5.07386	12.798	＜0.001
CRLF1	1.48378	3.46936	12.7511	＜0.001
TAGLN	-2.78802	3.46738	-12.6212	＜0.001
IGSF8	1.25538	4.68513	12.4216	＜0.001
TMEM25	1.39647	3.61206	12.415	＜0.001
G0S2	1.73768	6.73166	12.4098	＜0.001
KIF21B	1.25984	2.05642	12.374	＜0.001
ACSF2	1.11065	4.41789	12.3137	＜0.001
H6PD	1.66413	3.29947	12.3102	＜0.001
FGF11	1.07548	4.01174	12.2754	＜0.001
CASP14	3.91632	4.33199	12.1907	＜0.001
COL6A2	1.65927	3.69538	12.1644	＜0.001
HLA-B	1.41918	8.71753	12.1415	＜0.001
DLX3	-1.25457	2.63671	-12.1072	＜0.001
NDRG1	1.5321	7.3206	12.1068	＜0.001
VEGFA	1.08502	7.03796	12.0879	＜0.001
DUSP4	1.23523	2.80125	12.0186	＜0.001
STC2	1.42813	6.04704	11.9899	＜0.001
NGFR	2.14811	2.40825	11.9662	＜0.001
SEZ6L2	1.0713	5.86304	11.9605	＜0.001
DHRS3	1.32608	5.00883	11.9506	＜0.001
GPT2	1.10776	5.40961	11.8717	＜0.001
LRIG1	1.14679	1.26093	11.8616	＜0.001
TWIST1	1.1356	6.11909	11.7066	＜0.001
N4BP3	1.13834	4.80363	11.685	＜0.001
PTK7	1.04758	4.24573	11.6709	＜0.001
GRB7	1.5049	4.85737	11.6667	＜0.001
PADI3	1.03859	1.42791	11.6457	＜0.001
NPAS2	1.02414	3.60948	11.5512	＜0.001
ACTC1	-1.32107	1.59832	-11.5173	＜0.001
CA11	1.32574	4.35237	11.5082	＜0.001
KANK4	-1.91289	1.35134	-11.4702	＜0.001
TIMP1	1.11742	9.01771	11.3169	＜0.001
SPRY4	1.12839	1.24548	11.2031	＜0.001
FOS	1.18816	6.60592	11.1375	＜0.001
BBC3	1.81192	3.46985	11.1203	＜0.001
HLA-DRA	2.60093	1.72502	11.0089	＜0.001
NATD1	1.23998	2.69406	10.9896	＜0.001
MMP2	1.11324	7.72393	10.9537	＜0.001
RAB26	1.05956	3.81278	10.8508	＜0.001
SCN4B	1.20103	0.852952	10.7395	＜0.001
SEMA6B	1.3742	3.75358	10.7328	＜0.001
RHEBL1	1.44017	4.44371	10.727	＜0.001
SPRY1	1.14453	1.57929	10.7152	＜0.001
BARX1	1.95737	2.80596	10.7021	＜0.001
P4HA3	1.48677	1.70747	10.6839	＜0.001
TTYH3	1.24151	7.30744	10.6815	＜0.001
TSC22D3	1.08247	7.02118	10.6366	＜0.001
MAFF	1.08072	3.74501	10.557	＜0.001
TMEM91	2.21041	3.33087	10.5501	＜0.001
PPFIA4	1.33415	1.16915	10.5	＜0.001
HMGCL	1.12669	4.60623	10.4951	＜0.001
SNED1	1.21424	1.18564	10.48	＜0.001
ADAM8	1.09731	1.81257	10.474	＜0.001
UNC13D	-1.22618	3.61876	-10.4178	＜0.001
MYL9	-1.81208	8.18101	-10.3408	＜0.001
SMOX	1.18172	6.14723	10.3213	＜0.001
ITGA5	1.0586	8.26615	10.3204	＜0.001
TLE2	1.0101	7.19402	10.3087	＜0.001
CA5B	1.57854	2.67054	10.2818	＜0.001
RTN2	1.30013	3.63112	10.2761	＜0.001
MRC2	1.11922	6.9117	10.2697	＜0.001
TNNT1	1.7514	4.25215	10.2486	＜0.001
PIK3IP1	1.68408	2.19384	10.1242	＜0.001
EPOR	1.07558	4.95717	10.0703	＜0.001
FOXO6	1.06628	3.775	10.0088	＜0.001
ARHGAP23	-1.08675	4.9006	-9.68536	＜0.001
TSPAN1	1.17576	2.17436	9.63929	＜0.001
TRIM16L	-1.53433	6.05616	-9.6385	＜0.001
TNFRSF1B	1.00009	0.950678	9.56052	＜0.001
ETV4	1.99932	4.86438	9.33864	＜0.001
LTBP4	1.04107	5.10587	9.33752	＜0.001
LTBP2	1.04628	2.98535	9.22274	＜0.001
HLA-DMB	1.10899	0.693868	9.20924	＜0.001
INHBE	2.04284	2.53719	9.14185	＜0.001
OAS1	1.2969	2.19794	9.12359	＜0.001
NKD2	1.49859	1.8347	9.09735	＜0.001
IFITM10	1.69434	3.53267	9.08398	＜0.001
DDIT4	1.02014	11.0399	9.07081	＜0.001
OGDH	-1.14889	6.22848	-9.05478	＜0.001
CD68	1.02897	6.14502	8.95196	＜0.001
NRTN	1.89528	4.51623	8.86978	＜0.001
NOP53	1.05845	8.16915	8.76518	＜0.001
ATF5	-1.16346	4.17422	-8.75415	＜0.001
BNIP3	1.85775	7.16655	8.749	＜0.001
MT1F	1.39206	4.02143	8.73906	＜0.001
FNDC4	1.0706	5.9477	8.59765	＜0.001
NTSR1	1.1831	0.758473	8.58432	＜0.001
GJC2	1.19879	2.73993	8.56895	＜0.001
EGLN3	2.04632	3.58441	8.56702	＜0.001
HSPB8	-1.41339	6.65312	-8.52913	＜0.001
YPEL4	1.23705	0.777264	8.52899	＜0.001
ORAI3	1.55786	4.503	8.51432	＜0.001
P3H3	1.09482	1.40795	8.47839	＜0.001
PGF	1.35402	2.00869	8.45455	＜0.001
FBXO2	1.01549	6.96161	8.45045	＜0.001
MFAP2	1.12067	3.62173	8.43905	＜0.001
PRG4	1.71893	2.17416	8.42634	＜0.001
FOXQ1	1.23445	2.41858	8.39124	＜0.001
ANG	1.68428	3.92594	8.35274	＜0.001
G6PD	-1.15109	8.08806	-8.32293	＜0.001
HCAR2	1.4158	2.52625	8.30667	＜0.001
IFITM1	1.09913	8.23604	8.29039	＜0.001
YBX2	1.69768	2.59362	8.16474	＜0.001
FUT1	1.2136	1.85535	8.14922	＜0.001
NLRP1	1.67833	1.81522	8.14872	＜0.001
CHAC1	1.42144	2.80472	8.09456	＜0.001
MB	1.20773	2.80022	8.08042	＜0.001
IQCD	1.14457	1.66246	8.0803	＜0.001
TRNP1	-1.02503	4.94017	-8.06752	＜0.001
OSGIN1	-1.78532	3.25786	-8.06138	＜0.001
PSCA	-1.09608	6.02318	-8.02743	＜0.001
MISP3	1.11099	4.02288	7.95321	＜0.001
IL11RA	1.22358	2.06434	7.93663	＜0.001
TCTEX1D2	1.62612	3.9517	7.92406	＜0.001
LOC100128242	2.65115	5.58758	7.92342	＜0.001
OASL	1.3031	3.51355	7.92078	＜0.001
LAPTM5	1.41461	1.77676	7.8925	＜0.002
PGPEP1	1.27104	3.93228	7.88681	＜0.003
TPPP	1.12482	1.53229	7.85033	＜0.004
GYPC	1.03759	3.17046	7.84038	＜0.005
FAM214B	1.11648	4.66779	7.8219	＜0.006
SULF2	1.24893	1.98753	7.7516	0.00103757
GPER1	-1.1301	1.5686	-7.72081	0.0010547
SLC5A10	1.3265	1.01262	7.71536	0.00105777
PBXIP1	1.02685	5.80331	7.70758	0.00106216
FAM131C	1.1763	2.90484	7.70451	0.00106391
SLPI	1.36332	9.69541	7.70099	0.00106591
TRIM29	-1.07567	6.94875	-7.68991	0.00107224
ALDH3A1	-1.46048	3.01431	-7.63143	0.0011064
SCARA3	-1.18938	5.18796	-7.54891	0.0011569
ABTB1	1.00145	4.29935	7.52626	0.00117124
CCL5	1.31827	1.30247	7.41986	0.00124159
TPBG	1.15619	7.25779	7.41263	0.00124656
SRRM3	1.10935	2.21389	7.34793	0.00129207
TMEM38A	1.17805	2.95467	7.2503	0.00136464
UBALD2	1.01715	8.04759	7.24114	0.0013717
RAET1G	1.1341	4.47613	7.18035	0.00141968
WIPI1	1.18228	3.23195	7.08637	0.00149794
ACTG2	-1.72892	1.50846	-7.06218	0.00151893
CCDC69	1.51289	3.0764	7.05371	0.00152635
PTHLH	-1.06004	2.11983	-7.02792	0.00154926
PLD6	-1.05522	2.74033	-7.01068	0.0015648
AP1M2	-1.57382	5.64271	-6.96282	0.00160895
ANKRD37	1.27004	2.79572	6.91862	0.00165107
CFB	1.22386	4.71012	6.90614	0.0016632
CFD	1.55718	6.59762	6.88376	0.00168523
PRTN3	2.35843	2.8376	6.85498	0.00171408
CYS1	1.03857	1.52638	6.83189	0.00173767
TGM1	-1.47404	1.82077	-6.77511	0.00179735
IGSF3	1.19156	4.74852	6.74283	0.00183238
2021-03-09	1.05318	2.49852	6.72178	0.00185568
FGF21	1.74461	2.65644	6.63871	0.00195117
CBX7	1.22954	3.44748	6.63476	0.00195586
PLAC8	-1.09131	5.1285	-6.58444	0.00201679
C12orf57	1.07389	9.02343	6.57735	0.00202555
SLC29A4	1.59051	2.07578	6.50949	0.00211185
CRABP1	1.10421	1.50335	6.47055	0.00216337
EFHD1	-1.18344	1.32877	-6.43039	0.00221812
HOXB9	1.41817	1.33024	6.42453	0.00222625
WNT9A	-1.14429	2.24299	-6.42091	0.00223129
MED16	-1.04192	3.31482	-6.37077	0.00230251
LUC7L	-1.12415	4.12922	-6.35389	0.00232711
SUSD2	-1.24962	2.29665	-6.3467	0.00233768
HIST2H2AC	-1.05928	1.34887	-6.3422	0.00234433
NDUFA4L2	1.3526	2.93892	6.2959	0.00241406
TMEM205	1.40403	5.89887	6.24539	0.00249302
UPK3B	-1.52467	2.23684	-6.24252	0.00249759
TLE6	1.15596	3.22782	6.14295	0.00266295
SCUBE1	1.12586	2.757	6.06309	0.0028052
WNT7B	-1.01119	2.4155	-6.04848	0.00283221
FAM171A2	1.20508	3.77393	5.98355	0.0029561
CIB2	1.12124	3.78679	5.89872	0.00312796
NUP188	-1.01368	6.21298	-5.81527	0.00330893
ARL4D	1.0386	6.38884	5.80656	0.00332852
ANKRD2	-2.01911	1.29041	-5.80317	0.0033362
ETHE1	1.16105	6.55223	5.75423	0.00344931
DKK1	-2.47955	5.03467	-5.75421	0.00344935
EFNA3	1.06361	4.28584	5.70821	0.00355992
HSPB7	-1.09094	4.54559	-5.70055	0.00357873
KRT8	-1.06994	11.1934	-5.65095	0.00370357
SERPINE2	1.75028	6.09122	5.59175	0.0038595
PTGES	-1.08039	7.59816	-5.5746	0.00390613
TCTA	-1.25076	3.81064	-5.56358	0.00393646
HSD11B1L	1.42621	2.21306	5.54029	0.00400148
C11orf96	1.91223	2.12582	5.52721	0.00403858
CRYAB	-1.65304	2.35702	-5.51827	0.00406417
ODC1	-1.394	8.04374	-5.43465	0.00431319
IGFBP7	1.16517	8.27028	5.42909	0.00433038
LCMT2	-1.08215	3.89924	-5.393	0.00444404
CPQ	1.35119	1.92938	5.37881	0.00448971
DEFB1	1.29928	4.77866	5.31605	0.0046986
NR4A2	1.93663	3.15841	5.2409	0.00496428
SERPING1	1.64823	2.05044	5.21934	0.00504382
DUSP6	1.68415	1.28897	5.21104	0.00507484
PPP1R3G	1.11801	3.88419	5.21023	0.00507789
WFDC3	1.35663	1.52752	5.19826	0.00512305
FST	1.09135	1.07754	5.19392	0.00513953
MMP24	-1.0685	1.59806	-5.16945	0.00523378
PCK2	1.24652	5.38891	5.15235	0.00530086
HIST1H2AH	-1.00328	0.501641	-5.14676	0.005323
CDK5R2	1.10401	1.51773	5.07933	0.00559914
S100A14	1.34019	2.72078	5.07165	0.00563167
MYLK3	-1.62736	1.3654	-5.06956	0.00564056
POP1	-2.33848	3.01858	-5.01698	0.00586988
LANCL2	-1.13933	3.79363	-4.96749	0.00609599
AKR1B10	-1.17482	0.768586	-4.96468	0.00610916
CCDC151	1.23521	2.31908	4.94464	0.00620391
EVA1B	1.02542	3.74061	4.93499	0.00625015
TREX2	-1.1251	1.56111	-4.91208	0.00636165
CLDN4	1.07286	2.82681	4.873	0.00655736
ODF3B	1.85591	2.87376	4.83326	0.00676383
GREM2	1.20034	1.9803	4.83182	0.00677146
NAGS	1.09644	2.16431	4.79255	0.00698344
IL11	1.19517	1.86299	4.67123	0.0076902
FIBIN	1.28062	2.69137	4.66988	0.00769855
SRSF6	-1.60509	6.75135	-4.66561	0.007725
PNO1	-1.0924	4.20824	-4.66108	0.00775311
HPDL	-1.07823	5.84386	-4.47823	0.00899898
PIR	-1.20036	5.59255	-4.43737	0.0093091
TSPAN8	1.13518	0.661998	4.38819	0.00969946
TYMSOS	1.22282	3.44838	4.38447	0.00972979
ID2	-1.47316	5.5082	-4.38363	0.00973665
ABHD17C	1.35305	6.82299	4.34749	0.0100373
DUSP5	1.19114	3.86611	4.34516	0.0100571
CLIC3	-1.05106	2.94203	-4.33131	0.0101755
S100A8	1.33745	1.49675	4.32867	0.0101982
ADORA1	1.50641	3.36772	4.32725	0.0102105
TMEM45A	1.69181	5.9571	4.30997	0.0103612
SLC7A6	-1.43097	5.27022	-4.29902	0.010458
RBM24	-1.28911	1.62186	-4.21298	0.0112576
SAA1	-1.33838	3.59116	-4.20218	0.011363
TSSK6	1.40327	2.67718	4.18938	0.0114894
PSG4	-1.82287	1.25317	-4.15723	0.0118144
CHMP3	-1.62504	3.58913	-4.14823	0.0119073
NOP56	-1.10969	6.67977	-4.13601	0.0120349
GPNMB	-1.71538	1.68215	-4.12954	0.0121031
RABEP1	-1.10607	3.11939	-4.07821	0.0126606
RBM3	-1.43088	5.68915	-4.04267	0.0130645
ARG2	1.38653	2.88145	4.02727	0.0132442
SRSF2	-1.11366	7.7088	-4.00268	0.0135373
LHB	1.08693	0.543466	3.95196	0.0141663
PPM1H	-1.19225	2.15177	-3.9442	0.0142656
ARSI	-1.0426	1.42663	-3.93394	0.014398
FN1	1.06272	6.32821	3.93233	0.014419
SRPX	1.06546	2.13421	3.90041	0.0148412
HIST1H3E	-1.13678	1.0141	-3.87242	0.0152236
PCYT1A	-1.14264	4.33075	-3.87032	0.0152528
PARVA	-1.22069	3.58915	-3.85229	0.0155058
SLC2A3	1.40795	6.38954	3.81204	0.0160886
SLC7A11	-2.20281	2.69123	-3.7475	0.0170779
VPREB3	1.33535	1.35249	3.72431	0.0174506
LOC728392	1.03438	1.25256	3.64996	0.0187121
S100A1	1.49101	2.13512	3.64885	0.0187316
PIGW	-1.37469	3.8973	-3.63093	0.0190519
MFAP5	-1.52015	1.60307	-3.62496	0.0191599
MEF2B	1.03568	2.81362	3.6108	0.0194192
CXCL2	-1.10011	2.83442	-3.56301	0.0203251
MYPN	-1.41604	4.45492	-3.56206	0.0203437
GPR3	1.0378	2.74745	3.55422	0.0204971
TNNC1	-1.5005	1.51263	-3.53371	0.020905
NTS	1.09966	1.71153	3.53143	0.0209509
PHOSPHO2	-1.16574	1.07581	-3.49645	0.0216707
KLRC3	1.36226	0.949144	3.49157	0.0217733
BMP6	1.23202	5.14822	3.45538	0.0225525
MSRB3	-1.64711	2.70586	-3.36591	0.0246234
FABP5	-1.15292	6.21184	-3.35161	0.0249743
PIGM	-1.16288	2.49541	-3.34528	0.0251316
NOL9	-1.10603	3.19998	-3.33158	0.025476
ORC6	-1.47025	5.08774	-3.29127	0.0265214
EBNA1BP2	-1.05723	6.71462	-3.28706	0.0266334
PTX3	1.19099	1.55315	3.25347	0.0275471
PLK2	-2.16147	2.86429	-3.22119	0.0284597
SAT1	1.38801	6.0041	3.21844	0.0285389
HIST1H2AG	-1.07307	2.83449	-3.19768	0.0291465
TXNIP	1.87076	6.32075	3.16322	0.0301878
SYNC	-1.19004	1.69884	-3.13224	0.0311609
IPO9	-1.12389	4.22815	-3.11205	0.0318145
NKX3-2	1.10876	2.25612	3.07962	0.0328981
TMEM121	1.2195	3.3503	3.07897	0.0329202
CDK5RAP2	-1.02335	2.80525	-3.07825	0.0329446
UGT1A7	-1.31939	5.16937	-3.07808	0.0329506
TXNRD1	-2.39454	6.76841	-3.07141	0.0331791
NIT2	-1.02796	5.25079	-3.06887	0.0332667
LOX	1.58809	3.76192	3.04841	0.0339811
CYP1B1	-2.72357	3.44695	-2.98136	0.0364496
SEC22B	-1.19284	5.4583	-2.96459	0.0370987
UTP4	-1.10631	5.99807	-2.94944	0.0376963
GDA	-2.03266	2.79838	-2.94854	0.0377324
AREG	1.08779	2.21513	2.94248	0.0379747
WNT5A	-1.45424	3.43464	-2.92526	0.0386736
EXOG	-1.04205	2.36558	-2.91317	0.0391732
JAG1	1.15204	2.98451	2.90716	0.0394244
YWHAE	-1.01296	8.40815	-2.88349	0.0404309
ANXA2	-1.02603	8.65024	-2.87716	0.0407051
SFPQ	-1.13806	6.1951	-2.8726	0.040904
ERRFI1	1.55184	4.52612	2.86717	0.0411425
HIST1H2BL	-1.08752	0.827799	-2.8558	0.0416462
COMMD2	-1.31097	4.01234	-2.85206	0.0418134
PRPF4	-1.41729	5.08085	-2.82223	0.0431761
UTP11	-1.05709	5.10793	-2.80436	0.0440164
RNASE4	1.35577	2.14076	2.79443	0.0444911
RPAP3	-1.47783	2.37069	-2.7851	0.0449427
CD24	-1.11339	8.47551	-2.75227	0.0465739
HSP90AA1	-2.48697	6.24578	-2.73335	0.0475445
PDCL3	-1.09558	3.44791	-2.7287	0.0477864
ACTL8	-1.1568	2.13927	-2.70488	0.0490484
SYNJ2BP	-1.27201	2.20335	-2.69364	0.0496573
