# Supplementary material for: Identification of a novel prognostic gene signature associated with therapeutic resistance in hepatocellular carcinoma
Source: Genes Dis. 2025 Aug 30;13(4):101837. doi: 10.1016/j.gendis.2025.101837 (PMC13011024; doi:10.1016/j.gendis.2025.101837)
Supplement: Multimedia component 6 [file mmc6.xlsx]

## Sheet: Sheet1
Genes	p.value	HR	Low 95%CI	High 95%CI
SLC7A11	＜0.001	1.3322	1.17797	1.50663
RCOR2	＜0.001	1.47651	1.24626	1.7493
IGSF3	＜0.001	1.29591	1.14906	1.46152
NDRG1	＜0.001	1.29334	1.14104	1.46598
RPAP3	＜0.001	1.85327	1.35334	2.53786
ANXA2	＜0.001	1.3353	1.14405	1.55853
ETV4	＜0.001	1.16338	1.06723	1.26819
HPDL	＜0.001	1.37152	1.14065	1.64912
ODC1	＜0.001	1.31477	1.11939	1.54425
ADGRG3	＜0.001	1.26505	1.10046	1.45425
TTYH3	＜0.001	1.27328	1.10264	1.47033
ITGA5	0.00168949	1.30767	1.10606	1.54601
ENTPD2	0.00185868	1.2629	1.09025	1.4629
LOX	0.00215838	1.22814	1.07702	1.40046
TMEM45A	0.00460742	1.15	1.04402	1.26674
CHST6	0.00490925	2.08111	1.24887	3.46795
AKR1B10	0.00627162	1.07534	1.02076	1.13283
SERPING1	0.0102309	0.804369	0.681231	0.949766
HSPB8	0.0106675	1.12392	1.02752	1.22936
PTGES	0.0128737	1.12148	1.0246	1.22753
ALPP	0.0129038	4.10994	1.34886	12.5229
FNDC4	0.0174253	1.164	1.02703	1.31923
CRYAB	0.0191617	1.10518	1.01646	1.20165
SPRY4	0.0193439	1.24884	1.03665	1.50445
SOX9	0.0254761	1.11773	1.01375	1.23238
GPT2	0.0293915	0.883294	0.789969	0.987644
CFB	0.0352996	0.875152	0.772956	0.990859
